# Supplementary material for: Activation of Evolutionarily Young Endogenous Retroviruses Is Implicated in COVID‐19 Immunopathology
Source: Genes Cells. 2025 Jan 19;30(1):e13194. doi: 10.1111/gtc.13194 (PMC11744038; doi:10.1111/gtc.13194)
Supplement: Supplementary file 1 — Table S1. FPKM values of ERV subfamilies. Table S2. FPKM values of innate immune response genes. Table S3. Transcriptome dada of COVID‐19 and control. [file GTC-30-0-s001.xlsx]

## Sheet: Supplementary Table S1
Supplementary Table S1. FPKM values of ERV subfamilies
		Platelet																	Peripheral blood mononuclear cells (PBMCs)
		Control					COVID-19												Control																COVID-19
ERV subfamilies	Divergence level	SRR12113314	SRR12113315	SRR12113316	SRR12113317	SRR12113318	SRR11830082	SRR12113306	SRR12113307	SRR12113308	SRR12113309	SRR12113310	SRR12113311	SRR12113312	SRR12113313	SRR12113319	Log2 Fold Change	Adjusted p-value	SRR16683256	SRR16683257	SRR16683258	SRR16683259	SRR16683260	SRR16683261	SRR16683262	SRR16683263	SRR16683264	SRR16683265	SRR16683266	SRR16683267	SRR16683268	SRR16683269	SRR16683270	SRR16683271	SRR16683238	SRR16683239	SRR16683240	SRR16683241	SRR16683242	SRR16683243	SRR16683244	SRR16683245	SRR16683246	SRR16683247	SRR16683248	SRR16683249	SRR16683250	SRR16683251	SRR16683252
MLT1C	21.6219	22.5006	15.1122	16.6528	21.6189	15.2498	54.2902	50.8976	63.2915	43.9159	42.7144	50.4701	55.5713	53.3946	56.7739	55.7307	1.53188	1.80975e-05	174.002	146.613	317.006	143.66	290.291	172.852	91.7939	258.316	508.342	183.774	1310.37	854.063	236.513	148.539	269.804	345.4	262.31	257.171	207.869	159.355	247.365	179.778	618.174	223.803	244.274	151.146	357.872	307.836	119.244	323.952	332.419
LTR86A2	29.3219	0.0866509	0	0	0	0	0.55124	0.495481	0.754886	0.500756	0.756419	0.739143	1.00902	0.385455	0.598394	0.252431	5.12396	0.0149144	0.5374	1.02686	0.405119	0.45097	1.80121	1.01604	1.42078	7.19501	8.9136	3.1052	17.6571	8.84247	3.2945	0.131204	2.54482	3.912	0.940377	2.89566	0.587445	0.528478	0.920402	2.32144	4.10562	0.215047	1.2108	0.46583	3.78588	2.24496	0.424791	3.47865	0
MamGypLTR1b	28.508	1.89827	0.476389	0.51806	0.162023	1.70443	3.73095	2.45442	4.47312	5.85692	1.99006	5.04148	4.98658	4.20088	5.11523	4.62267	2.15774	0.0152549	15.8166	17.5008	34.5449	12.1628	26.3946	29.1794	14.8246	27.7478	64.4996	19.4025	108.667	72.2075	27.5005	18.3636	36.725	37.6622	35.5918	47.3879	18.4807	34.2102	31.1836	30.679	49.3029	26.922	34.9706	14.2361	41.5352	55.5737	14.9032	44.0778	31.6582
LTR37A	21.2444	1.48922	3.6186	3.43233	3.30792	2.33648	6.51928	6.52036	5.78914	6.40071	5.53648	6.91284	6.80936	4.9563	4.29607	4.2942	1.0326	0.01638	27.03	25.2967	30.4795	26.8203	30.3222	24.897	17.7947	48.5118	73.834	11.7569	133.459	107.522	26.2421	21.7457	32.431	28.1718	41.8154	53.1232	46.3477	32.0463	40.2896	30.8313	64.2735	39.6994	53.6668	27.7173	61.3605	53.218	15.5013	47.6244	51.1697
LTR5_Hs	7.15279	3.57972	1.97334	5.04013	3.70277	4.71956	38.9015	23.9302	29.1424	34.4706	5.24216	41.256	54.3776	18.9874	31.2898	35.7453	3.04249	0.020408	10.4339	12.4752	21.1737	10.6203	20.9536	15.9496	11.1101	20.2715	21.6913	8.12493	35.8474	26.2323	17.8091	19.0259	23.7753	21.0551	17.1973	13.1204	16.3106	9.99139	15.0931	14.4205	24.4606	19.0824	21.4224	13.5687	21.9403	28.1085	6.88964	16.0603	18.0787
MSTB1	16.4968	11.992	7.13351	10.1908	12.1262	10.5895	28.5548	14.4796	29.0185	20.2414	18.9962	26.3641	33.0428	22.9365	35.3808	20.4055	1.26111	0.0209363	42.5967	43.3692	79.1165	44.4366	63.9719	41.4361	20.5942	66.3537	141.742	39.9518	336.215	174.536	55.9896	38.8908	65.0793	85.8296	58.7871	82.7769	67.9382	36.6905	60.4918	48.6135	125.956	60.2671	85.6692	36.9002	89.0768	77.1188	29.1131	76.628	106.865
MLT1O	28.7733	4.48839	8.13483	10.1433	8.75653	19.2505	19.188	24.5585	22.1284	34.372	16.2912	20.7717	24.2143	32.0244	32.5301	22.5881	1.29206	0.0209764	64.0022	48.6525	93.8291	68.2517	100.176	56.0974	43.5752	87.1159	175.675	63.9395	428.987	297.937	74.9446	62.5578	76.2388	110.566	109.555	81.63	73.466	54.5637	59.791	61.1316	205.073	65.1842	87.1773	43.8984	97.5141	87.7575	44.8588	123.105	100.269
MER67C	19.7413	4.7899	3.69732	3.22058	4.5184	3.18843	8.56113	9.91049	7.87169	8.18082	3.86009	10.3482	11.6609	7.65577	6.62087	9.0353	1.10817	0.0212535	26.8507	28.8104	47.3974	38.7273	40.025	34.2322	18.4739	32.9825	68.9436	16.3654	135.306	80.7112	41.5913	21.4422	50.7291	38.3578	59.9518	47.718	32.9084	20.127	32.1981	49.4611	74.3259	70.4173	49.9076	17.2254	53.4695	58.0891	26.2934	29.9616	56.3406
MLT1J-int	30.1059	0.893625	1.11553	1.03493	0.660468	1.23825	2.71224	1.33748	2.87304	2.37688	1.37322	3.27153	2.1252	2.85852	2.73595	2.38734	1.28272	0.0212826	15.4163	12.5075	23.1796	16.2256	34.0447	16.7879	9.24273	29.0887	62.3274	17.8758	136.409	65.8806	13.9909	9.64303	24.9266	19.9863	18.9743	30.652	21.958	22.8262	17.7081	15.063	55.9378	11.5575	25.4977	10.3323	16.9667	23.7462	8.82126	23.5148	29.8867
MER11B	10.2944	0.236955	0.341115	0.150493	0.330003	0.136584	1.00494	0.817712	0.691821	0.866862	0.620278	0.710913	1.11161	1.56177	0.641271	0.657852	1.86134	0.0213447	5.73939	5.58848	6.76573	10.0387	8.88809	5.52557	3.88199	10.6288	9.29927	3.0807	26.9089	15.3056	5.11515	5.02494	8.16831	8.2606	10.6406	8.24817	13.6593	4.32809	6.26889	9.10223	13.5223	9.2888	11.1517	6.00623	12.3319	9.27768	3.42565	7.23676	9.86062
LTR4	15.504	1.1429	2.09615	0.905015	1.36622	1.23639	8.86483	5.61481	3.78913	4.54787	4.89801	5.29354	3.72596	5.2835	7.21045	2.93108	1.95067	0.0220564	4.53128	10.6299	11.0328	6.43471	10.0674	10.4795	3.72024	9.00476	11.6806	1.44565	17.95	12.4163	8.7257	6.57745	11.1339	6.66978	11.7621	5.11263	16.3365	11.6448	11.9945	14.8549	15.4553	6.59635	14.0012	9.41712	8.07138	18.6134	3.9274	9.07525	11.5844
LTR12F	10.7668	0.96151	0.292434	0.625759	0.790663	0.50128	2.27023	1.51631	1.19335	1.60928	1.96991	1.54343	1.96191	2.29299	1.14289	1.00582	1.3797	0.0222598	8.89234	7.63195	13.492	6.56481	15.6143	11.6702	7.18075	19.2645	27.5822	8.15435	50.6275	41.4093	13.802	5.82327	16.1972	18.4575	19.2423	12.2518	16.9763	3.37531	11.0751	12.3403	29.2023	14.4271	20.0253	13.2187	24.3918	25.5127	6.13442	12.0279	19.8922
MER87B	14.9801	0.317436	0.864354	1.17381	0.408306	0.702619	2.27808	3.05369	3.38283	3.12474	2.68586	1.13013	2.4837	2.72416	4.63004	1.79541	1.97674	0.023035	0.508247	1.29507	4.80603	0.924906	3.85365	1.5176	1.68506	1.77711	5.29512	9.90319	17.9079	8.03322	1.42788	1.12658	1.10148	3.16733	3.12347	2.25145	3.01836	1.27935	1.94606	3.07527	6.5438	3.16296	1.97772	0.899281	3.23845	3.14645	1.77334	2.89805	1.50651
MLT2A1	9.42629	65.5994	38.2533	51.9914	107.957	87.0923	540.322	186.128	469.235	492.338	183.065	281.804	418.752	473.181	480.271	294.632	2.44437	0.0232699	27.7377	31.2574	40.8001	21.5422	51.1114	35.2172	14.4877	42.7896	82.1374	25.3164	209.917	115.1	35.4988	20.5382	33.4443	45.4356	37.9577	45.9226	43.0063	25.686	30.2702	37.9479	64.7801	33.9307	52.1586	22.5095	48.4743	40.6781	17.2479	43.6229	37.0103
THE1D	13.349	42.4652	34.5422	33.9226	43.7116	31.138	65.5411	55.4514	89.2745	65.8939	47.4312	100.317	82.412	59.6639	96.7257	70.1739	0.979994	0.0234328	80.6239	64.2663	152.019	80.8925	138.308	70.9521	56.5179	161.076	290.006	79.3081	896.547	526.041	116.987	66.9667	103.547	154.065	97.075	103.773	78.3316	53.1677	85.627	82.8872	285.84	90.438	100.048	55.152	120.544	133.183	63.0967	168.26	132.648
LTR7	8.28699	50.083	41.1031	50.5779	67.8078	43.1645	183.14	137.975	186.709	188.306	62.6407	132.291	244.902	137.147	215.976	149.905	1.6971	0.0236017	17.9369	15.3272	29.9705	10.8927	27.2103	17.6302	11.0255	25.1016	42.5658	13.9123	90.2537	50.6597	18.7952	18.271	20.925	25.4997	31.7486	37.2031	39.5476	15.6852	36.7361	25.2611	48.3578	20.6522	23.845	16.9833	34.9462	35.5591	16.5849	32.6616	32.6103
MLT2A2	13.5268	16.4498	14.0406	18.0821	15.2048	13.9017	18.6777	29.9874	24.0385	25.5058	24.1457	28.9648	39.7826	27.0919	29.6036	22.6491	0.799752	0.0241263	18.7549	17.4816	34.7209	20.2226	40.852	16.4169	17.4373	37.8093	87.5963	30.4018	235.455	134.875	31.1558	22.941	27.6356	39.3628	35.0022	29.3805	23.7569	16.0606	39.5692	24.0929	66.6868	27.1594	28.1512	16.9149	45.0353	33.808	9.24503	34.9402	58.9702
LTR9	14.2151	0.770712	0.291604	0.209121	0.508326	0.364651	0.97862	1.46316	1.29906	1.0522	0.519251	1.60926	1.18415	0.760451	1.19605	1.45826	1.42554	0.0242374	8.14924	10.2317	15.4064	6.40601	12.2184	7.41242	3.37075	14.2024	27.5189	6.22773	62.6454	39.8285	7.62446	7.27405	18.5269	18.6611	27.0017	16.3056	25.6502	17.2948	24.2335	28.2991	40.2518	19.0936	28.0465	16.1388	52.5894	22.3437	11.0206	30.9044	18.3148
LTR16C	27.7657	15.2826	17.479	10.4364	21.5314	14.3071	52.3579	36.0253	55.7126	36.3635	40.2179	34.5847	36.8528	25.7684	57.4638	22.0092	1.32984	0.024529	96.0748	80.799	129.04	77.5487	125.638	91.6512	49.6243	128.663	249.234	89.5712	579.07	381.651	107.6	70.3017	138.167	147.318	158.644	163.883	125.21	107.095	138.347	86.8841	234.043	91.4984	120.924	66.2577	170.942	179.733	59.9656	162.789	125.826
MER41B	12.4944	0.906136	0.831151	1.81369	3.38554	1.54579	6.41132	6.55208	3.88989	4.4108	3.81188	6.87041	5.27519	6.07436	7.60657	3.08084	1.66999	0.0253595	34.1242	27.2779	61.031	28.7957	64.2771	35.9796	26.7397	53.0267	106.629	31.6146	229.165	161.534	52.638	39.0189	49.6778	69.021	96.7406	53.2893	54.8886	31.9298	59.369	67.1451	138.551	69.0083	76.9846	42.9533	68.48	83.9509	27.525	79.1528	60.9904
LTR40A1	25.8792	129.264	186.379	198.616	118.663	134.496	16.599	41.9611	55.2323	30.5898	53.8492	105.412	156.195	76.3142	39.1475	26.9154	-1.34973	0.0270866	10.1847	9.31701	11.2857	4.30106	8.20984	5.22136	2.36949	11.7157	20.2161	6.57329	52.6728	30.5394	5.83553	8.62774	10.8248	13.4922	6.37814	12.3438	5.04854	3.11811	4.63253	14.4998	23.4731	11.3694	6.35329	9.44984	22.9125	6.69134	2.94371	10.3028	14.4049
MLT1A0	19.6273	26.0545	28.6238	21.7081	29.1927	22.2545	50.3366	59.1429	63.2527	72.2831	19.904	49.9448	57.6144	43.0733	56.9883	74.032	1.09614	0.0279125	165.665	138.892	330.471	118.214	292.727	161.101	101.76	277.48	559.482	180.219	1414.67	908.032	204.41	156.267	217.041	282.272	282.208	265.78	233.508	135.91	250.357	275.632	595.933	287.669	242.43	173.604	348.598	262.645	112.628	348.218	331.357
LTR13	8.4507	0.446663	0.285451	0.287864	0.299849	0.23547	1.68162	1.67426	2.62944	5.42047	1.14972	1.89379	3.98285	2.9548	3.49396	2.51054	3.13846	0.0283779	13.1537	7.06698	12.884	5.01082	10.3327	12.825	8.47592	12.0875	11.7666	3.33179	35.0177	12.2524	15.2755	9.49524	10.3167	11.8718	8.1021	7.93971	10.4888	3.28479	6.73296	4.44754	9.97759	13.268	11.1072	7.09322	9.84715	10.2165	2.30023	6.65043	11.2983
MLT1D	21.6384	47.4411	40.5657	54.0699	64.2286	35.7871	173.805	76.8569	128.85	169.531	54.9889	127.008	148.091	102.62	168.019	102.858	1.37133	0.0286389	238.167	197.055	397.037	223.725	359.294	221.23	143.866	349.596	699.22	205.316	1527.01	1015.06	299.434	196.459	327.314	372.754	494.553	502.082	338.044	265.581	364.066	302.361	735.333	348.124	428.027	223.802	550.118	478.001	169.437	474.284	439.94
LTR10E	13.7385	0	0.0274339	0.0608593	0.0289852	0.0918887	0.293449	0.112275	0.65702	0.234165	0.397048	0.517851	0.588774	0.555503	0.430699	0.415026	3.32828	0.029342	1.8388	2.52972	4.24895	2.32145	2.9311	2.36786	1.11458	3.26718	8.4839	2.28673	17.4663	7.7977	2.28954	1.54441	3.52841	5.90541	2.21432	3.85077	2.07607	1.08477	2.23505	1.86672	9.92253	1.97713	1.86963	2.51256	5.05838	3.43577	0.664932	3.57778	4.87714
HERVP71A-int	12.9571	0.0300871	0	0.0277999	0	0	0.218746	0.304175	0.508722	0.615558	0.110621	0.169814	0.260624	0.468453	0.373542	0.175299	4.79119	0.029763	3.98107	2.51795	5.00817	4.43095	5.21435	2.60984	1.92846	5.03393	8.28389	2.18664	14.9777	10.2991	2.82377	2.91483	5.80722	5.39163	5.0762	6.92683	4.62717	7.57745	7.38301	4.46514	17.901	6.41683	3.89537	4.03582	15.2034	11.3206	4.31007	5.4874	14.0802
MLT1B	18.9325	96.8415	102.049	125.627	105.417	62.9453	263.692	178.013	154.626	198.028	118.555	236.485	207.445	193.313	257.58	135.787	0.979366	0.0300555	144.631	114.494	240.951	151.837	261.973	125.542	81.6924	233.791	494.671	143.698	1233.65	822.9	173.792	128.628	208.348	285.815	259.731	281.523	172.318	114.951	210.313	221.188	519.542	214.949	251.313	152.782	312.475	232.978	81.4719	285.949	280.091
PABL_B	19.1433	5.82963	9.6935	6.6328	5.62766	16.0501	2.75271	0.291175	0.286651	0.627685	1.97139	4.03913	1.19998	1.53212	7.42942	0.522089	-2.08574	0.0303153	2.07641	1.92327	3.53235	1.65245	2.34227	1.7309	1.18651	6.28405	9.10486	4.53967	37.8097	22.1572	3.11423	1.3315	1.53378	3.85184	3.08128	4.21371	4.5152	1.79581	5.39271	4.62361	10.3768	5.15049	6.37949	2.37485	4.60161	3.33154	2.44586	7.21658	5.33094
MER41A	9.16198	1.3475	1.70006	1.16485	2.1928	1.22081	2.42072	2.53525	4.12243	6.0165	3.16034	3.77506	3.13672	2.69603	3.26108	3.56571	1.18551	0.030642	25.7544	17.276	49.8791	25.822	55.4984	28.1915	18.0824	46.5176	87.6409	30.2758	176.193	137.586	41.2934	22.6454	44.0601	48.871	27.8303	40.5745	31.134	19.6715	32.6606	32.2309	92.619	35.2084	37.243	24.4382	45.5452	47.1187	21.4983	49.1713	40.4571
LTR7Y	6.4172	14.2619	12.7354	5.72186	18.5808	12.0338	36.0004	25.8792	42.5133	48.4549	39.5673	24.7217	36.0486	39.8225	78.9841	33.9761	1.68032	0.0316265	6.61919	7.64061	9.66714	6.29803	8.24278	1.89546	1.33002	7.85342	4.77225	2.4685	14.4058	7.72738	2.29719	5.14584	21.5636	6.75297	63.2944	31.0452	86.4996	17.257	39.5351	9.85252	60.8286	20.1373	41.5269	21.9786	26.5227	17.7523	19.9448	19.4607	24.2013
ERVL-B4-int	22.7013	4.84944	1.83427	6.27176	1.62682	5.48899	10.7468	11.3231	11.0223	20.624	4.79047	14.1288	17.3241	9.7872	10.4114	10.9064	1.59257	0.032417	51.5559	36.3156	74.4361	43.6359	72.3535	46.4128	25.2419	71.7692	125.443	35.247	296.333	165.166	58.0632	36.3323	56.9759	61.5083	69.7031	75.8215	70.3835	28.6791	71.0339	50.9259	139.344	63.192	84.4639	62.0687	106.62	80.9232	33.4161	76.3438	123.855
MER110A	23.6768	0.174186	0.216275	0.174897	0.607881	0.125671	0.917458	0.512896	0.63893	0.563389	1.21353	0.616337	0.945582	1.50236	1.11515	0.804585	1.76515	0.0324226	2.5339	2.29257	8.60856	11.2045	7.23581	2.69353	2.64981	12.1443	14.8537	5.78775	46.0959	36.716	13.3231	5.29671	4.11883	5.97617	2.54455	3.67495	1.26014	4.97438	2.46395	5.59101	14.2388	4.09761	2.6353	3.40821	6.27497	6.0291	0.4789	9.57686	3.37679
MLT1I	28.1236	49.879	27.8147	37.2518	62.9885	33.9687	135.478	64.9445	116.896	120.651	49.5394	106.867	123.89	64.2693	105.734	84.4223	1.19858	0.032448	119.492	96.148	221.422	123.237	192.944	114.333	72.279	207.508	381.099	110.423	1023.2	638.998	141.203	100.793	155.413	195.43	275.412	206.427	186.455	128.398	240.049	235.631	451.821	280.204	274.536	118.556	271.741	249.62	83.8201	245.847	203.294
MER9a2	6.37411	0.193792	0.194594	0.179877	0.0678922	0.106247	0.756865	0.60762	0.70896	0.454193	0.248857	0.951277	0.882185	1.19116	0.975914	0.257763	2.24423	0.0326074	6.50768	2.76324	13.8323	3.8819	5.71184	5.09217	2.53442	7.58198	11.6535	1.38181	14.8931	9.21516	4.40085	3.84731	10.9744	9.21733	10.9037	7.14108	9.51627	9.33299	7.79281	8.86456	11.2426	7.87648	9.5281	5.93125	14.8078	13.3017	4.33523	12.6563	5.23722
MLT2D	18.9239	5.72086	3.58849	5.11453	5.56693	6.91556	6.88964	12.8468	9.75571	9.95824	8.53995	12.3578	15.5428	10.201	10.8947	6.54003	0.943982	0.033236	36.7518	55.3894	56.864	36.7857	50.1214	25.3672	14.6694	67.8747	107.177	55.8606	302.689	198.485	30.4277	26.0949	37.1351	70.4629	48.8205	67.212	36.187	30.7204	62.9555	34.4113	114.07	63.4534	53.8552	20.7658	53.8953	53.2107	25.6294	49.6182	73.362
MER4A1_	11.8277	0.260387	0.0557837	0.180444	0.471505	0	0.76908	2.16509	1.28281	1.14812	3.03967	1.03649	0.921446	1.35572	1.31772	1.04223	2.86215	0.0340049	3.80145	3.48378	8.25377	4.85624	4.93205	3.78866	1.81567	4.91096	6.9943	2.75806	20.6342	12.0144	6.08978	5.14163	3.75942	7.09316	5.05377	5.18699	6.51243	2.68091	3.3036	2.25534	17.0814	3.40429	5.26779	2.51805	9.49542	3.77051	2.24901	6.08078	11.1464
MLT1A1	19.2221	6.61465	4.91964	5.04959	7.02153	4.2583	8.85172	5.86389	8.8829	8.63977	6.62087	12.6699	11.1928	11.1067	11.1028	10.3413	0.773674	0.0345212	71.4996	60.5974	109.99	59.7985	108.469	66.7626	36.9194	107.493	195.4	58.742	470.012	269.897	89.9246	66.9501	91.1864	99.975	226.351	177.914	157.634	87.1307	183.254	123.778	237.068	130.935	150.545	80.9963	171.394	197.81	49.7518	121.42	123.856
LTR5B	10.7075	0.161853	0.236792	0.163605	0.0890985	0.292431	0.694938	1.02048	0.505072	1.01999	0.303134	1.10787	1.28072	1.49992	0.789054	0.399337	2.19125	0.0362435	14.6077	8.59104	10.714	5.94402	15.6012	8.06415	5.83931	11.0003	15.5645	7.77683	19.7752	18.7106	8.19491	9.93474	17.0084	13.4992	31.362	13.3106	16.7674	10.1775	9.51814	14.2642	25.4422	15.4684	19.9824	9.74097	17.2129	22.8844	6.76225	27.7467	20.1561
MER4E	10.4109	5.25915	2.06895	2.46804	8.7765	4.38497	0.572222	0.345992	1.95752	0.482431	1.14892	2.53548	0.462796	1.39048	1.71616	2.15629	-1.84641	0.0364189	4.62359	3.26066	9.29679	5.45755	7.67786	3.42786	1.28794	8.53028	16.9894	4.0507	35.4592	31.4015	3.22466	5.93428	7.91234	8.04407	7.39072	6.85102	3.57012	1.85335	5.95517	5.17484	19.6109	8.04055	7.47378	4.8743	7.36659	6.95215	2.61865	9.31243	10.8702
MER61E	16.0231	1.53491	0.495757	1.47855	1.46891	0.694137	0.110281	0.136532	0.119545	0.114146	0.296993	1.07025	0.325377	0.480229	0.669887	0.357816	-1.6238	0.0369511	2.20145	1.66599	1.87615	0.362368	2.92153	1.8521	1.24289	3.06838	8.38832	1.91706	22.2199	22.5022	3.57183	1.07377	5.02826	3.22564	3.68271	1.69744	1.18954	1.02134	5.75654	0.867964	8.30455	1.01136	1.80456	1.54927	4.04261	3.0883	1.24737	3.64485	1.81523
MER21A	18.034	0.775643	0.439546	0.435283	1.46837	0.548881	0.994681	1.42024	2.35196	2.08208	1.46446	2.52772	3.08622	4.18975	2.90746	3.1692	1.72168	0.0383177	14.692	16.9637	32.6004	18.859	24.978	16.5957	8.56947	22.6433	46.9423	12.2764	86.6521	53.8742	21.4724	29.5006	26.6055	29.8962	24.6484	27.8244	16.6941	16.1429	23.0384	25.3191	42.9141	23.5869	26.6391	18.0819	41.5887	23.1543	25.5199	27.9185	27.3496
LTR45B	16.7228	0.401158	0.15002	0.800642	0.271416	0.278299	1.42464	0.610331	1.11813	1.04841	0.424904	0.943351	1.04198	0.916405	1.0246	0.727391	1.28698	0.038624	16.4321	4.46267	9.19554	3.84459	19.2995	6.42086	2.94414	8.44708	19.0093	5.83225	33.4603	23.6059	10.0936	4.78836	11.4488	6.52676	7.32759	6.1428	6.05253	2.85136	4.52331	4.32872	24.9906	3.94633	8.86382	4.89093	9.06241	9.93674	3.02907	8.2506	7.81598
LTR2B	8.07328	1.25818	0.848555	0.569361	3.26579	2.24826	14.6453	4.70083	10.4957	17.5248	3.05578	13.3905	7.74762	6.18301	20.3774	17.4342	2.81855	0.0412192	6.1538	7.60327	6.46536	4.07697	7.15281	8.72146	2.83227	10.6881	15.5719	5.40316	20.4564	16.44	10.9629	4.79564	10.1824	10.0956	18.5402	15.7669	11.4473	5.41111	9.61757	9.66343	15.7376	9.93389	15.5411	7.65663	19.1618	17.1825	5.68098	12.8698	8.222
LTR45C	16.797	0.407977	0.493705	0.181633	0.298086	0.569159	1.20881	1.00055	0.687485	0.704818	1.12873	0.995474	1.285	1.02441	2.16098	0.807843	1.49608	0.0415636	11.4187	6.55178	9.95653	10.7705	7.84313	1.65071	9.33071	7.77192	12.19	6.86338	28.2529	15.8323	8.08082	10.3982	8.60077	10.7615	8.176	12.3552	5.70425	5.01855	6.17543	8.87557	11.3648	9.04065	6.39858	5.87907	13.2753	8.97816	6.11398	14.9049	7.51817
MER51C	13.6807	0.067696	0.336264	0.365262	0.183875	0.319253	1.22477	0.744493	1.52187	0.733684	0.405092	1.90126	1.88845	0.765429	1.23844	0.771364	2.13727	0.0416998	1.91195	2.32804	4.64192	1.40614	2.33058	2.37057	1.59152	2.7688	5.068	3.30825	7.35362	9.14374	3.04727	2.52052	2.65913	4.04242	1.57792	3.94403	1.36418	1.17409	2.9426	1.57229	5.18176	1.75163	2.35256	2.20056	2.81072	3.31307	0.304497	2.01721	2.63651
LTR53	21.6737	0.148892	0.0523737	0.0564713	0.129816	0.103615	0.507251	0.325679	0.217216	0.153332	0.131052	0.274883	0.324843	0.549159	0.435469	0.470284	1.78664	0.0462955	3.32158	1.84926	6.36676	3.25965	6.03868	2.47026	2.83854	5.55835	8.99225	4.3616	37.0019	20.8647	4.74311	2.21612	6.15568	5.48993	4.96826	5.04658	6.72376	1.83965	13.3628	3.85428	10.8672	4.01318	5.9239	2.76896	3.0112	3.98126	6.21808	8.27638	3.85206
LTR12_	9.54223	4.16532	2.41052	2.90664	4.42247	3.07597	15.0495	4.8191	17.3808	14.6846	2.79815	10.1975	10.0915	7.52704	14.8007	12.932	1.6992	0.0480339	5.29485	6.47247	7.31785	2.0966	10.2743	2.84075	2.79193	6.88014	15.3615	4.32547	24.6102	17.2384	5.51411	2.9172	5.34882	6.5368	7.17269	6.08922	2.50077	4.90135	4.32417	2.06623	12.5092	3.80553	8.12543	3.10948	7.76875	3.25883	2.09616	5.91554	8.8107
LTR35B	23.025	1.40238	1.19693	0.621906	0.986214	0.768335	5.04737	3.88771	4.31903	3.4277	0.273826	3.47302	6.73872	4.69811	1.91772	4.15267	1.93057	0.0481867	3.06035	2.6889	2.25266	1.10489	2.4652	2.86614	0.243088	3.99974	4.3617	1.19143	11.7946	9.30773	6.06325	3.70397	4.40186	3.02183	7.76536	3.1562	6.00008	3.14341	14.4813	4.24428	6.11487	3.10533	7.23516	1.33639	6.19036	4.00269	2.25664	4.79147	7.89512
MSTA-int	16.4016	0.898782	0.698332	1.41903	1.27905	1.91738	2.52026	3.00197	1.49021	3.0083	1.53086	4.27395	3.16431	4.86477	2.69356	3.22533	1.26077	0.048196	14.2905	8.88248	20.5443	10.3315	17.7634	10.911	6.94231	18.6931	42.5962	12.1974	130.499	79.1672	14.2605	8.33479	14.0377	22.6371	17.5597	16.2686	9.74571	8.36714	17.2917	10.6232	43.5245	10.2692	13.3078	10.6905	20.1971	18.8694	7.74516	19.4268	11.0688
HERV1_LTRd	9.78182	1.52208	0.693796	0.101585	1.60631	4.03303	12.9352	5.27566	7.82514	15.6252	2.7195	21.6798	8.41953	6.44711	10.1788	12.4534	2.70212	0.0494659	2.04082	2.41462	1.30462	0.227591	1.20371	1.41566	0.110121	2.31227	1.98119	0.512573	1.67372	1.64585	0.607947	1.23014	1.9293	5.04301	4.45813	9.33914	10.3654	8.50727	3.38154	2.62291	3.33701	3.51552	4.61164	1.00578	23.2935	14.3437	2.13612	6.14469	1.82364
MER34B-int	22.4027	2.69771	2.90365	1.07485	1.60922	2.65072	15.3663	15.3583	5.32017	5.8944	3.15011	10.4668	17.1958	11.7959	11.992	24.074	2.46322	0.050517	6.1848	4.38855	8.4887	2.30332	6.43062	4.48988	1.11138	7.3726	17.7636	1.70663	29.5915	32.4915	4.05081	2.22468	3.74966	4.87464	7.33305	3.66284	8.43967	1.93446	6.7914	8.9077	14.7377	5.42291	6.26206	4.31099	13.0725	2.79419	4.56945	7.58517	14.8366
HERVK3-int	15.5959	0.316645	0.243413	0.155144	0.263971	0.131189	1.71473	0.452507	1.80259	1.34054	0.327732	0.879125	1.16678	0.479312	1.49708	0.803425	2.23631	0.0549078	1.33047	1.34277	2.97543	0.935749	5.02301	2.13768	0.957946	3.36134	4.23032	0.504092	8.43368	9.71891	2.47554	0.998554	1.71291	5.62312	1.43291	3.8132	3.84515	2.35684	1.46612	1.21046	5.33109	1.14943	1.38264	1.81653	3.12428	3.79989	1.55148	1.07931	9.77511
MER67A	20.1473	8.0781	5.1499	5.81108	9.99646	5.32932	38.6757	7.06684	27.3077	20.3607	9.47827	35.652	18.2065	18.2523	32.0386	21.6466	1.73436	0.0586382	5.22706	2.20185	4.82425	3.61652	4.28214	1.69433	0.616245	4.8261	17.7955	6.2153	27.4712	20.6569	5.10666	2.59684	1.35797	5.69466	4.6225	4.79267	1.86876	1.54215	5.43174	7.7317	20.3697	4.00014	1.06802	2.86209	7.02756	5.55376	1.40969	8.45147	5.43702
LTR10F	9.09073	0	0.0298343	0.161113	0.0713051	0.0788795	0.28192	0.411145	0.269861	0.121617	0.121641	0.26981	0.131229	0.169825	0.302905	0.174032	1.72408	0.0588976	1.56804	1.25344	4.98469	0.61064	3.34915	2.45903	1.20076	3.0448	9.88206	1.4858	19.8985	14.1368	2.27852	1.27556	2.41284	2.3486	2.13735	1.94757	2.49802	1.02745	2.33056	3.31004	11.4947	1.83516	2.47084	1.18124	5.48411	5.01792	1.51967	5.91784	4.10512
MER4D	17.2915	1.6673	1.36442	0.810645	2.21878	1.70479	4.03641	1.72927	3.7053	4.91504	3.12249	4.4482	5.24753	5.03317	5.85534	1.0667	1.33413	0.061365	10.5527	6.5131	19.7417	16.1321	17.1457	5.50975	5.69773	14.3402	33.982	7.24358	78.7763	50.7574	16.9222	9.97979	12.1476	16.1016	7.67914	13.2971	7.99085	4.09006	7.09686	6.26837	31.4135	7.72687	15.0483	7.94881	10.9827	14.3664	4.97037	14.3886	26.3664
MSTB	16.7853	4.3412	3.02399	4.05293	4.25492	2.64908	14.7995	6.3292	9.57239	10.3466	3.38719	14.6411	22.239	7.59379	13.022	11.1595	1.62582	0.0696934	81.6868	72.1494	127.593	53.0213	138.085	60.0434	40.7152	127.356	242.651	76.9596	620.948	447.945	104.213	69.6318	108.821	147.739	94.5435	92.1372	70.5689	59.3291	116.921	73.413	278.825	86.3718	103.423	58.9953	130.962	121.391	51.5134	132.279	110.307
LTR67B	27.8202	2.76511	1.01363	2.90762	4.89026	3.3025	3.82787	5.60552	6.40203	8.28596	3.11407	9.08963	9.79499	6.58568	5.20595	5.83209	1.099	0.0696951	52.2311	48.2871	70.307	45.0039	76.3882	45.9448	35.2535	75.3809	132.231	41.8737	358.727	234.627	61.9733	45.9848	64.1094	68.9216	59.0734	64.2947	75.6445	33.8509	54.5556	46.6253	158.943	53.8013	67.5748	35.3337	69.5423	79.1019	23.2776	87.4375	88.6111
MLT1L	27.6594	21.1284	25.142	20.008	23.1081	13.3226	34.3294	32.0374	24.5942	43.6754	28.3685	28.1441	28.0844	34.3108	24.5398	24.5839	0.559173	0.0701457	133.79	104.735	240.283	108.345	214.804	115.538	76.7966	204.89	378.477	140.661	1056.43	675.607	170.983	115.419	168.452	252.551	180.814	184.075	170.178	140.043	175.339	128.836	457.681	142.585	177.234	95.6779	245.5	218.82	76.7048	237.47	212.804
MER34A	21.3112	25.9406	27.6451	31.3723	29.4338	35.6027	101.659	64.6666	62.0051	66.2705	29.0933	103.153	135.631	95.3592	157.798	54.895	1.53699	0.0702451	11.8465	10.8689	25.8557	9.91199	26.4407	10.5545	7.3145	24.8811	33.7609	14.1143	107.827	73.6323	19.0563	8.66865	14.7669	27.8627	10.5713	9.54962	11.8016	8.88235	13.5928	14.3723	65.9163	15.1486	17.118	11.9433	27.497	18.0495	9.38921	26.614	17.0024
THE1C	12.3668	109.937	151.216	231.136	115.848	85.0914	85.1419	31.9583	75.8053	103.726	41.2587	91.303	80.6843	94.1205	51.5975	88.952	-0.896968	0.0718824	54.7591	42.4822	90.846	44.2231	101.893	46.7918	34.5802	104.007	207.742	62.9909	605.664	389.281	76.1684	49.3543	65.1411	112.102	53.1591	62.0396	55.3634	33.247	71.2522	52.1482	181.449	66.1623	60.2713	40.663	76.8917	67.459	29.1601	82.8363	97.355
MER51A	13.6277	2.92298	2.12924	1.25754	4.88348	2.36707	7.53976	8.85083	5.97666	3.82031	11.6184	6.32146	16.0265	6.8522	8.77327	4.4712	1.56512	0.072228	13.2879	7.46751	12.411	11.0484	21.2143	12.3726	7.51643	20.3366	26.3762	9.1243	63.3656	36.5163	11.6169	9.19951	19.6522	14.7436	15.2697	13.2845	13.8767	12.9858	11.3909	14.7491	28.4287	17.4203	18.3702	13.4686	20.263	14.7309	8.74528	18.9182	11.0519
MER4B	12.9708	24.6971	53.0103	27.0491	29.8073	63.5213	166.567	17.3149	117.314	109.371	78.1775	127.991	152.391	77.1936	108.794	74.6323	1.3781	0.0727818	18.0004	8.79462	20.0357	14.0752	20.6753	11.7881	9.69725	17.6038	42.587	12.1434	95.3421	57.6583	17.8521	16.1295	18.9656	20.5729	15.7463	17.0454	15.8017	7.49594	12.195	13.8999	46.7522	14.6092	15.6942	14.7297	13.5914	16.6117	7.85338	23.2434	20.9712
MSTA	15.0135	32.5545	39.8563	41.593	41.1976	41.6808	87.649	48.8678	80.6032	66.4765	27.0652	61.2332	101.33	69.5998	85.9571	66.2836	0.819816	0.0733163	154.193	148.364	271.912	130.244	321.473	140.292	98.6649	249.112	525.982	149.491	1500.57	968.591	233.12	135.319	244.843	296.232	345.98	347.988	225.628	100.451	323.412	243.204	667.606	232.113	313.433	160.646	321.942	300.412	103.548	396.211	443.935
MSTB2	18.603	2.93696	2.75271	3.53961	3.9995	2.74771	0.928873	1.28423	1.6684	1.88569	1.48284	2.57613	2.99288	1.61999	3.456	1.51823	-0.718907	0.073668	8.92571	8.12305	16.929	6.85149	15.2247	4.35668	2.81894	21.2895	41.8406	14.4328	100.349	88.2378	9.26232	5.12185	8.6838	17.7975	9.80462	16.6415	7.11709	6.79045	10.6723	8.74351	37.6318	7.89407	10.2378	8.46695	11.1476	13.749	5.08912	11.2405	17.527
MLT1J2-int	29.0346	2.56198	6.48136	6.23058	3.95928	23.0621	0	0.799131	0.170692	0.126188	1.10458	0.535788	0.194343	2.22717	0.887329	0.0287071	-3.79979	0.0739507	3.52074	1.35151	13.4855	4.39251	4.84231	1.3835	1.128	8.29997	12.826	24.8804	76.524	27.9773	3.08539	8.10846	2.1063	10.0684	2.76693	1.47984	1.52856	0.261812	5.52249	1.93944	17.3372	0.752	1.57464	1.61681	6.05496	5.5544	1.83792	5.138	2.36335
MER49	16.9867	2.99924	2.27566	1.22742	4.20708	2.23259	5.22305	4.04784	10.9559	3.49591	6.7495	10.0787	5.22441	6.09015	9.84952	4.03332	1.34489	0.0740009	28.7273	31.2575	38.0797	27.4763	43.3253	34.836	22.8855	39.3556	47.6127	22.2035	93.2617	76.1282	49.0543	28.7434	47.1543	46.3148	61.3653	46.9749	53.0608	32.3854	63.8271	37.6899	80.4147	68.4088	78.6954	35.0283	54.9654	70.6212	26.7481	46.0482	45.695
LTR62	15.5668	0.58501	0.0693972	0.4949	0.51889	0.0996302	1.59423	0.358272	0.888212	1.19873	0.272359	1.64617	0.913849	1.10247	1.03121	1.39231	1.55623	0.0745939	1.91412	2.94047	4.43384	2.67087	2.37714	2.8025	1.89839	6.24845	8.53765	4.30597	34.9	15.0847	4.09006	2.69777	2.06021	4.35157	3.99372	3.99395	21.1213	1.52878	15.0596	19.3212	7.01747	12.6807	8.37934	7.00473	17.0961	8.25502	1.23445	2.07234	45.9592
MLT1G1	26.2464	9.48579	5.80404	7.72091	9.26783	5.13514	43.869	7.65511	58.6275	24.2893	8.06658	55.6038	37.9966	15.7478	57.4602	48.729	2.2585	0.0747505	36.7892	27.102	44.7935	26.6302	61.6535	22.117	20.2441	49.5353	97.6224	33.9871	281.537	182.829	48.796	31.3951	41.2908	53.8571	42.9669	30.7534	31.4106	26.6834	30.4369	28.8418	111.964	30.5737	38.3679	21.3942	52.3327	40.1537	18.1859	58.8692	43.594
MER84	13.7369	2.82819	2.81742	2.64241	3.66585	1.22815	7.2338	7.93238	6.88932	13.3707	1.6579	7.10633	6.80242	4.9008	12.0404	5.26517	1.47326	0.0779302	2.95184	3.09993	4.35926	3.33433	1.68521	2.50082	1.80232	5.13172	10.1437	1.40699	21.3638	18.2112	4.09971	2.33836	3.50345	8.24162	1.10274	6.87499	6.42814	1.65287	5.65323	0.331591	14.7726	1.72807	5.5507	0.400809	4.57123	2.416	3.16449	4.18686	12.6954
LOR1a	15.4375	0.635673	1.01889	0.346166	0.41654	0.277499	1.65216	1.63227	4.74145	2.25041	1.27098	0.937543	1.67793	2.07824	1.88585	1.75549	1.88325	0.0785735	7.65122	8.33337	12.184	5.35845	12.8801	9.65675	5.45861	9.43416	19.6242	12.4424	50.2489	28.9437	7.22597	5.46843	9.8468	11.1306	14.8738	12.2327	11.4495	7.43246	14.3162	15.6211	33.5087	13.8466	17.8406	7.80978	18.8285	17.207	4.8307	15.2693	7.88392
MER48	10.6222	0.45376	0.409693	0.307898	0.538426	0.637649	3.0513	2.71712	3.41301	0.735646	0.450457	4.98737	2.2428	0.69368	3.5157	3.9957	2.45838	0.0796125	2.70271	1.28245	3.86825	1.51476	2.70935	2.00738	1.55184	1.36508	6.25983	1.97596	14.7264	7.34293	0.869317	2.1478	3.55917	1.68312	15.1761	8.67866	12.9754	9.76209	11.7048	23.3606	6.3766	20.6947	13.2326	8.30796	11.6831	8.37081	1.52236	6.64709	13.6355
LTR6A	13.9831	1.58954	3.1268	2.93868	2.32596	2.23121	6.45324	2.70416	13.259	11.1775	1.95029	14.5255	5.88321	8.41805	10.6517	16.5329	1.90633	0.0813052	56.9138	40.3607	63.0085	13.4706	47.1104	36.7161	30.9067	16.344	32.3429	11.1132	32.6541	27.6774	16.896	12.1676	24.5762	17.4935	10.2707	24.8418	13.585	10.7166	14.9464	12.5736	16.0973	20.6647	18.2978	35.4765	13.9162	9.88509	6.77892	13.5299	15.9934
THE1A-int	9.94352	0.458219	0.366729	0.539042	0.959244	0.231316	1.84108	1.11222	2.47203	2.16952	0.568244	1.142	4.03183	1.54162	2.00844	1.26735	1.82917	0.0910542	6.39513	3.12588	10.949	3.69975	9.50458	3.78734	3.67326	7.48983	12.3017	5.0117	44.0704	26.3642	8.2071	5.53095	7.35704	9.76644	5.03349	13.5123	4.86706	5.97228	3.78387	4.25038	23.9074	5.11047	9.58937	4.39341	6.74997	10.3912	4.84486	9.33302	10.8184
LTR34	18.9863	0.259894	0.0263106	0	0	0.0285554	0.195321	0.186978	0.288804	0.255747	0.31566	0.232943	0.27917	0.359949	0.272278	0.828173	2.35251	0.0921602	3.09871	1.91631	6.28751	1.57248	6.49029	1.82851	0.956103	2.23618	4.82687	2.19161	12.3409	5.52524	1.50825	3.66455	2.65718	4.72497	8.27113	7.6558	5.73827	4.4401	7.16537	7.61135	11.9679	4.21697	7.38919	1.5936	5.46448	4.43688	1.59428	7.88796	7.47562
LTR33A	27.4821	1.05708	0.914995	2.14353	1.498	1.5284	3.24789	3.15415	1.02588	2.84573	3.24904	2.78088	2.60626	1.84403	2.00203	2.06516	0.797162	0.0922414	10.3104	16.1478	30.868	14.9757	39.5761	16.7565	13.1845	33.5248	58.6898	18.4214	150.443	98.55	23.6834	21.5777	20.331	27.5622	14.8832	26.6368	17.6707	14.9824	16.6558	15.5657	53.4544	15.7744	15.7173	9.03103	24.699	25.2082	8.69195	23.3644	35.7114
MER4B-int	16.4862	0.632435	0.592826	0.745691	1.53167	0.676086	1.40792	2.0595	1.6697	1.15764	1.23794	3.1736	1.5543	1.47392	2.71487	1.30084	1.08671	0.0922594	9.8106	9.07612	18.6605	5.3867	13.3494	7.49786	4.03809	15.5613	34.1864	11.0027	91.1817	51.3228	12.8014	9.02687	11.3444	17.6949	15.9682	12.8559	10.7722	7.76993	18.2585	8.20825	37.0359	10.0648	12.7848	9.36966	15.5293	16.4502	6.59234	21.2067	18.0854
ERV3-16A3_I-int	28.6083	3.71752	1.6692	1.0796	2.99014	1.83045	7.8545	10.4855	6.69124	11.2069	3.17123	5.48439	20.0292	2.43549	10.669	11.171	1.98237	0.0927651	67.8859	63.6404	116.69	50.3921	110.33	65.2371	45.8017	97.7853	194.701	48.455	559.49	295.542	90.2369	61.1527	89.1701	108.801	99.4056	125.558	85.4089	52.5427	74.9463	84.2115	169.666	91.9179	118.87	46.1336	96.5353	117.316	43.2078	106.29	124.528
LTR2	8.68877	9.42527	3.41068	3.87311	13.0595	8.45823	28.8134	8.0003	32.4637	14.5849	17.2369	66.2169	45.4234	28.2409	21.4412	35.9446	1.96443	0.0930395	18.477	22.0394	34.7967	16.6096	21.1401	19.5349	13.6928	31.3315	40.8053	14.2371	66.502	63.5379	23.3563	15.7238	27.5119	27.5205	63.0179	50.7197	51.6801	24.0723	44.0939	56.1692	42.6296	58.6229	53.4601	31.9882	48.5653	70.8675	19.5737	28.7163	52.3212
MER61-int	14.0674	5.79672	3.38599	4.74647	5.36252	6.18436	5.25164	8.93123	4.67968	9.7641	9.41166	17.1499	10.5988	12.1858	9.65246	9.43487	0.929736	0.0941822	5.91965	6.81473	13.0959	7.38066	10.5734	8.16555	4.97479	11.1367	33.7004	7.32569	73.523	61.3631	13.5944	6.76159	9.98928	15.3804	11.9779	19.6242	14.0812	5.96806	17.986	10.8223	32.4303	14.2529	9.36177	5.42778	19.8359	14.2425	3.90658	22.6202	27.0183
LTR38B	18.5388	0.0589908	0.0277529	0.373191	0.338278	0	0.273508	0.650705	0.563819	0.814729	0.106635	0.642454	0.641942	0.227995	0.731312	0.423985	1.66915	0.0943207	1.77531	1.14207	2.42757	0.942663	3.73249	2.01083	0.903385	3.83687	7.76451	2.51738	24.5004	8.22631	1.17889	1.91022	1.50921	3.02372	1.09702	1.62144	0.782908	0.0591587	0.620745	2.57003	15.7854	0.544618	1.17248	1.49032	2.36973	1.23638	0.878314	2.58067	3.77893
MER72	17.2433	0.437493	0.199267	1.15467	0.933035	0.363609	0.522263	1.36356	1.16357	1.72539	2.56356	1.52013	1.75027	1.18204	0.91567	1.28143	1.1794	0.0946343	5.92381	6.08132	8.2743	7.66879	10.213	6.23054	4.85654	8.06728	19.4262	4.02475	51.5195	36.1137	12.5034	8.89067	11.6171	16.6331	13.2944	14.1622	12.0246	15.0578	16.5495	10.1941	19.5699	11.1442	13.7096	8.44985	16.5859	20.3743	5.93644	13.7575	23.4852
LTR89	29.8032	0.15844	0.101256	0.310637	0	0	0	1.07795	0.840154	0.327113	1.5614	0.34286	0.797699	0.343861	0.987981	0.839964	2.64179	0.0949149	19.0412	12.686	21.4197	8.66382	29.0726	16.5894	10.7754	15.4298	41.7088	12.9067	103.056	64.2335	13.9035	12.9453	13.4059	25.2398	21.4133	22.023	15.5098	8.22778	42.5824	21.0405	38.921	28.8633	26.8969	13.6188	27.6163	20.0448	9.15568	28.7922	11.1581
LTR3B	11.7463	0	0.0389446	0	0.0411468	0	0.123905	0.0377596	0.0628656	0.0641237	0.288743	0.164442	0.214729	0.307922	0.322418	0.0441313	3.348	0.09499	0.723271	0.129292	1.01501	0.413107	1.30333	1.04084	0.135612	1.76141	2.11466	0.576935	5.68051	5.92541	0.687913	1.19774	0.621647	0.868233	0.467562	1.13321	0.583976	0.200536	0.362676	0.635019	3.75931	0.432253	0.802103	0.219082	0.0660814	0.30298	0.213006	0.360725	1.09586
MER4A1	10.9854	3.92551	3.88948	1.6004	3.47196	1.83191	5.99841	4.66681	7.55347	7.68925	2.05405	6.28546	3.68781	7.31539	10.5991	11.3315	1.19036	0.0950349	14.6469	12.9335	26.8718	9.0192	27.7695	16.4749	13.5876	21.3782	61.65	15.1808	135.506	77.1231	21.4218	12.5712	21.4011	35.6825	22.9366	20.9901	22.3625	13.4505	24.9002	17.0546	47.3274	17.9057	26.9872	13.4004	29.0914	25.1987	8.35865	29.2232	36.4844
MER11A	9.27467	1.15117	0.64825	0.712108	0.973449	0.41732	2.03363	1.31305	1.15128	1.74232	1.1108	1.30851	2.40671	1.41271	1.28881	0.766465	0.897066	0.0953609	7.19259	6.21926	11.7139	6.61706	8.90875	6.82093	3.63925	14.4973	23.4652	5.03062	57.7387	26.5717	10.7743	7.52947	13.2583	12.3446	12.2635	10.4664	10.0049	8.97832	10.2607	11.638	17.9653	10.8106	10.9197	8.91919	15.395	20.7323	5.40689	13.5422	12.5161
MER66-int	21.4656	0.0594802	0.300975	0.114559	0.220862	0.146501	0.51779	0.773682	0.694587	0.334914	0.573944	1.71196	0.4762	0.356978	0.840958	0.640206	2.03849	0.0954974	7.30109	2.96427	7.68314	2.01631	10.5035	2.7691	2.76862	10.0145	18.4676	4.83354	47.0241	29.2902	7.67021	4.16565	5.71332	13.6484	10.096	7.54479	6.21292	2.59648	13.159	5.89795	23.4664	3.66655	9.05797	5.09398	12.4259	7.31839	5.08692	9.11909	10.0343
LTR5A	7.72952	0.456224	0.21068	0.26464	0.171753	0.299739	0.499114	0.524887	0.655664	0.535336	0.33747	0.643492	1.02046	0.417111	0.860385	0.339328	1.05575	0.0955912	2.08613	1.87651	3.53288	1.83878	3.49379	2.86692	1.96416	3.34249	5.69602	0.746726	10.4459	5.69571	4.41299	2.56955	4.04569	5.13756	2.02627	2.17076	1.84123	1.80201	0.659414	1.91231	5.48869	1.81991	2.72989	2.20627	3.51665	1.56091	2.02362	1.85796	2.84218
HERV4_I-int	18.2913	1.08438	1.53599	1.22256	0.592636	2.14672	3.21535	1.72148	3.1551	3.11241	1.50261	6.08615	7.72638	4.65926	3.53779	3.20961	1.52653	0.0955955	7.71319	4.9417	9.46441	8.57782	12.6571	12.5496	9.90475	6.62135	18.5898	7.64714	36.1163	21.4268	13.9536	6.17963	9.44279	9.08392	9.53851	13.3721	16.8003	4.97231	7.33069	11.7784	25.5665	15.7569	14.9442	11.3984	17.0554	14.2058	5.40731	11.0341	12.1131
MER4CL34	17.2652	0.231898	0.255264	0.150425	0.19141	0.154112	1.36269	0.367909	0.52922	0.766692	0.225262	0.789275	0.787532	0.803387	0.296991	0.406079	1.68793	0.0956279	10.8421	5.56946	18.1416	12.8625	18.2956	12.0393	3.63479	16.2283	39.9782	12.6532	57.7718	32.9537	7.02778	8.97622	13.6557	13.2084	5.92372	16.1506	5.03117	8.9235	7.77059	7.37087	25.2844	16.2663	9.12154	5.67127	27.3275	10.1914	4.88124	25.0319	11.9823
LTR3	10.6055	0.0454463	0	0.17253	0.12344	0	0.171192	0.272853	0.444614	0.128817	0.21756	0.362963	0.0715763	0.175956	0.322418	0.132394	1.75224	0.10008	1.83783	0.588477	0.544168	0.117713	0.97987	0.182615	0.407465	0.661724	2.52542	0.88576	5.21385	3.64219	0.0682193	0.563454	0.141577	0.326253	0.239764	0.138239	0.245284	0	1.05365	0	2.12418	0.45238	1.19801	0.152421	0.624935	0.378023	0.723606	0.81534	0.139904
MER50C	21.3662	0.287922	0.0704946	0.0760099	0.218059	0.114764	0	0	0.085346	0.140895	0	0	0.0971716	0	0.111323	0.0399416	-1.69275	0.101377	0.0563498	0.0891744	0.537476	0	0.536482	0.25249	0.0947966	0.533774	0.528159	0.423079	4.69479	2.18887	0.264064	0.238497	0.43684	0	0.217389	0.184911	0	0.240573	0.218417	0	0.260536	0.301826	0.110334	0	0.279862	0.167632	0	1.28344	1.59904
MER41E	13.9186	4.18329	3.57409	4.7081	5.30563	3.39149	52.9613	8.71703	27.7089	16.816	2.14275	30.5066	56.5553	18.8136	28.0836	18.193	2.62168	0.10173	1.51271	2.62021	5.14781	1.78734	3.85793	2.44664	0.701909	4.31865	10.6781	2.06737	21.2837	12.3552	6.89201	2.53085	3.96543	4.98217	2.32175	3.93432	1.84748	2.08589	2.06694	1.84705	13.2496	3.18993	0.919049	0.863983	6.44634	4.15707	0.790376	3.83637	5.34841
LTR30	9.20593	48.8519	42.7649	0.614086	35.0012	16.3765	14.4263	7.57491	9.69407	9.09367	8.483	13.1819	10.955	17.7619	18.4551	3.3665	-1.34592	0.103433	2.94826	3.70269	4.53715	3.83439	3.76035	5.5834	2.34972	4.68352	9.26164	2.69934	12.133	6.49399	4.79044	1.73985	3.04557	4.84868	5.69669	7.6759	4.25237	2.72313	4.59519	9.86034	6.83654	4.32744	7.03288	4.99753	10.136	4.23073	3.42107	8.72414	5.21904
LTR78B	30.0121	0.854853	0.861877	0.710505	2.3595	0.70733	3.61236	2.48956	3.24071	4.16421	1.18987	6.33335	8.64323	2.69216	4.1592	2.16216	1.8159	0.10347	37.5621	30.2779	57.7757	25.6051	58.4891	27.4445	16.1005	58.7196	111.236	43.8681	296.924	174.933	38.4026	36.7454	53.7957	57.5369	48.3743	57.644	35.598	36.1732	54.0182	41.6249	123.374	34.4549	44.7789	23.7184	63.1005	65.5547	22.954	65.9517	64.3939
MER21B	18.6942	2.36537	2.45535	3.11318	4.25162	3.75685	10.9218	2.99367	8.60476	7.45689	2.87472	8.5945	6.85012	6.22042	16.389	12.2992	1.38381	0.104384	21.7772	29.0453	42.9117	21.8019	40.1349	33.5461	10.8248	53.2717	77.7075	33.9721	159.183	123.385	44.2178	27.425	33.8069	48.0622	29.0814	45.3673	36.0901	20.8116	28.9555	27.7727	86.9965	34.0764	47.1875	22.3982	48.1032	34.5741	13.1514	35.5878	87.741
MER65A	16.1899	3.55752	7.50786	2.98468	3.29835	3.59215	22.4566	6.43885	11.7208	8.51055	3.07498	22.1702	24.4149	8.72607	14.8404	11.5209	1.67651	0.104729	14.0657	10.1484	26.6085	15.5535	24.9263	17.4126	5.41092	18.3425	35.0066	12.3654	91.8716	64.9274	15.7856	9.45584	20.0612	19.7402	15.2227	31.9744	21.266	12.5267	19.5888	22.1051	46.7271	20.8084	21.5972	10.6097	42.4041	21.9038	15.4293	27.0934	40.0519
MER39	20.4496	19.7289	14.0904	17.9689	18.3304	7.95206	44.2686	34.6199	24.4245	35.4559	10.1909	40.4379	79.579	42.1862	33.8582	31.4449	1.26967	0.106319	23.2876	17.9807	37.0586	20.019	47.3701	23.5226	11.5575	28.8831	85.1159	18.2063	203.523	134.713	28.6213	19.673	31.9245	43.0318	39.1926	29.6289	42.5824	11.7124	30.2286	27.0449	80.6432	22.5528	36.1751	17.9741	34.0241	25.0174	10.6615	58.8192	51.8763
LTR1	13.4514	2.17062	0.23953	1.93753	2.63669	0.325965	0.278672	0.0816108	0.356887	0.272292	0.185849	0.280805	0.149874	0.766573	1.63322	0.213994	-1.79277	0.11157	0.155788	0.486431	1.49428	0.945738	1.24883	2.13192	1.63412	1.74323	2.83852	1.11142	9.91356	4.18771	0.985824	0.826318	1.25236	1.67595	1.96688	2.55194	2.62805	4.42815	4.86131	3.0791	4.75888	2.60056	4.14169	0.91961	3.0131	3.39868	0.968855	1.96918	2.24716
LTR49	16.7655	0.626591	0.79376	0.227055	0.229483	0.424467	0.846365	0.476035	1.1043	1.22122	0.487665	1.31785	1.62222	0.60136	1.54005	0.796073	1.12134	0.112488	11.9342	6.1115	21.0737	11.2631	16.8739	10.2206	11.7292	24.6471	39.0531	12.57	123.154	62.9517	14.5721	16.8679	15.5069	22.8411	20.0672	22.3828	14.5021	6.42312	23.8071	21.6981	45.6306	25.5366	17.0453	9.26635	24.7448	26.289	3.50478	25.6882	39.7633
MER21-int	22.3604	0.0186213	0	0.0229775	0.0613982	0.158429	0.989459	0.50913	0.310137	0.313874	0.0419103	0.611736	0.281434	0.0553929	0.361964	0.388242	2.88535	0.11249	15.2238	10.8371	19.5052	9.36144	12.1858	13.6219	6.01684	11.5326	29.239	8.53111	58.7624	38.7066	9.73051	11.9516	14.083	20.8772	23.5911	44.2795	14.4889	20.4367	16.8485	25.6664	37.3753	19.4294	25.3728	10.9637	26.7601	29.3408	13.8328	67.3178	14.5929
LTR33A_	27.6885	1.62175	1.25508	1.62033	1.11717	1.47859	3.32583	1.63452	3.58199	2.53242	1.31279	5.4034	3.50327	1.97369	3.35746	6.09245	1.20563	0.112596	8.66926	12.8004	22.2665	6.06297	24.6449	14.4658	11.3043	25.3995	42.8877	15.0717	134.525	78.9549	23.9931	9.01859	16.1441	26.2267	13.9764	11.3413	6.80681	4.72803	11.4171	6.26771	50.4688	14.8385	15.2591	14.034	14.921	14.7339	7.94986	24.8332	16.0651
MLT2C2	18.3757	0.598941	0.235169	0.672828	0.324488	0.0464941	2.22799	1.55629	3.02465	1.63744	0.387204	2.03956	2.79565	3.22607	7.58228	2.36167	2.83711	0.112966	11.2909	4.91256	18.7435	5.90358	18.0519	7.41838	2.00986	15.2707	31.301	10.2786	88.7249	49.7586	9.25151	6.92424	16.4278	14.8286	14.7106	10.1202	8.92621	6.13832	15.6728	11.2107	27.3868	6.86851	12.8205	7.88753	15.388	14.2258	10.2264	15.9684	12.8646
ERV24B_Prim-int	24.4915	1.20404	1.97939	1.03531	1.63075	1.21242	4.37097	1.75703	8.28347	3.48433	2.06679	12.4665	14.4189	3.39162	14.1299	10.7053	2.4102	0.113055	6.56683	2.547	5.61702	2.17217	6.49554	2.20314	3.51272	6.23999	12.364	4.44237	29.4411	15.3954	6.59182	3.79688	4.58754	5.76167	12.2772	6.49191	7.03585	13.3121	4.9738	8.0489	9.94792	4.73165	9.24767	5.58408	10.6758	8.49393	3.72475	7.14692	8.07372
MSTC	16.3077	0.89415	0.833307	1.20289	0.55706	1.20281	2.1064	1.58239	1.56952	2.71427	0.849279	1.80363	2.62637	2.37162	3.57807	0.792012	1.09181	0.113245	32.4966	31.1008	53.3989	37.5467	59.5991	32.815	24.1921	52.2464	81.3798	30.4572	219.844	155.849	43.7529	23.3468	49.5204	58.1178	38.9793	48.4922	41.0147	27.59	36.6335	36.5632	96.959	37.4845	48.6924	24.8725	50.0242	46.1008	24.5383	52.6598	57.4662
ERVL-E-int	30.3318	2.80361	2.51236	2.72726	3.09645	2.68695	10.8439	6.21788	5.34409	5.86683	2.41295	10.3978	16.5213	6.3052	8.87852	4.13516	1.47598	0.113476	82.527	71.1317	141.455	70.3515	130.134	72.398	53.3198	150.409	247.687	75.1028	699.589	419.139	99.8828	67.7919	81.1696	121.367	93.1264	109.529	84.5466	54.9822	107.51	71.2122	301.477	66.9368	92.9568	49.2972	126.838	105.364	38.3589	137.136	134.472
LTR1A2	12.7663	5.7029	5.03209	7.2872	9.02064	8.16943	38.0235	6.19858	25.8834	22.82	4.52786	45.4673	17.2449	12.6588	42.8268	27.6561	1.78863	0.113763	3.77562	4.22412	7.52876	4.89904	6.45489	4.34841	3.97358	5.23206	18.709	6.89061	51.3282	28.5129	5.26307	3.74903	7.26138	6.64723	6.49935	4.60933	5.99403	4.18969	7.64189	3.18016	17.2648	6.05894	5.01612	7.25686	6.70542	5.15756	2.13172	14.3809	13.0309
LTR10B1	17.4009	0.233938	0.136944	0.258402	0.249362	0.222943	1.96064	0.396753	2.18297	4.2555	0.0318761	2.25514	1.00638	0.6574	1.59433	2.17232	2.90597	0.11957	2.89167	1.21557	4.81217	5.08136	3.112	1.69009	0.255635	3.13468	9.91532	2.45782	9.08223	3.57051	2.65106	2.19046	6.42758	3.71376	4.79257	5.14064	6.78303	6.41714	3.61756	5.01664	3.71944	2.01764	4.09887	1.52319	6.69378	4.03171	1.83165	8.99625	3.39775
MLT1J1	26.8517	6.83163	9.74718	9.52329	8.88231	7.9724	14.1314	12.7341	21.0364	17.4141	15.971	23.4739	50.6155	17.2485	15.4833	26.6122	1.3215	0.119933	69.9128	70.377	109.751	106.399	90.6067	62.8497	81.3346	82.9559	197.676	93.0792	462.194	262.795	79.9588	69.6653	71.3082	120.985	54.6722	67.5464	59.2679	74.7142	81.1726	95.5856	143.835	63.2278	48.8664	73.5321	86.2185	92.7906	60.595	109.782	94.2731
MER101	18.2694	0.61911	0.584271	0.714161	0.576276	0.621216	3.92449	1.59493	1.15412	2.08373	0.527888	5.05578	2.28484	2.96071	3.05667	0.613896	1.90035	0.12006	1.75701	2.38313	6.23685	2.82134	5.89357	4.26293	3.32435	5.69293	7.77352	1.97391	31.3801	20.2445	4.38186	4.13364	6.39879	4.10671	7.05756	6.59717	6.82666	2.25557	5.15853	4.19282	7.82809	3.0569	4.97379	4.04676	4.80727	6.57783	2.53806	4.34058	9.8523
MLT1F1-int	25.4415	0.2683	0.229916	0.0826346	0	0	0	0	0.00971517	0.0198192	0.0448286	0.0647206	0.0110613	0	0	0	-2.95181	0.120556	1.25605	0.747938	2.20928	1.06694	1.42437	0.53463	1.0592	0.553927	4.79494	0.643882	8.18686	4.12345	0.0581078	0.492072	1.42444	1.65806	0.793188	0.524048	0.0725342	0.228241	0.783146	0.376338	2.2234	1.46995	0.352372	0	0.696446	0.945995	0.12872	0.398194	2.47404
MER72B	19.0983	2.09262	2.1599	4.43018	2.91671	2.94309	7.31474	1.20996	8.42669	5.14555	2.58134	9.25143	12.5231	5.54853	6.79477	8.46507	1.2095	0.121071	0.485363	0.685519	1.32146	0.607062	1.99368	0.729847	0.495947	1.32542	8.28246	0.600299	11.6891	9.26926	0.921113	0.913191	2.94427	1.30576	1.01844	1.08571	0.701315	3.34289	3.81671	2.87897	4.13056	0.416895	1.07181	0.365092	2.77245	0.807327	1.72715	1.06776	0.266245
LTR24B	19.0503	3.30302	3.29898	2.23389	2.61859	2.62269	10.2139	4.03534	7.39043	6.87727	4.93737	23.6068	14.5738	7.98092	15.4491	5.02232	1.82983	0.121209	5.90974	10.3858	14.187	11.5969	13.4249	12.6708	5.43504	15.101	17.5605	9.4885	23.8412	27.6487	9.49633	6.26494	12.7239	12.8445	31.577	31.5457	26.654	23.0826	21.4102	24.885	33.2992	18.9455	30.965	13.1344	36.0828	36.1249	7.89701	31.6171	52.5731
MLT1H2	25.5295	1.90001	0.720545	3.54804	1.90414	2.11256	2.53234	5.51299	4.26848	4.25855	1.90929	2.98821	6.41717	3.12268	3.75509	3.01951	0.891299	0.121498	65.9613	44.1406	96.1345	48.4017	82.6247	41.7148	31.2355	82.3875	174.593	39.1516	424.132	267.044	72.3627	42.2766	66.7382	85.8386	82.2479	83.7697	72.6625	36.6944	76.2431	41.6297	159.891	69.5006	86.694	42.5291	112.867	85.212	38.0787	86.3712	88.953
LTR104_Mam	29.7993	1.75377	0.845899	1.37397	1.62085	1.99669	4.00652	3.42833	4.14382	3.26554	2.66077	6.33504	8.88536	4.25078	1.9146	1.58589	1.41469	0.121602	41.6035	43.7968	67.9225	42.8625	66.6798	45.7099	33.3442	59.1443	88.9918	22.836	197.59	131.304	49.8493	31.7146	61.5943	53.4777	94.7871	86.072	65.4875	47.3421	66.8051	62.4141	119.199	61.2991	112.429	39.6612	104.6	106.368	38.4944	56.6175	99.8247
LTR26E	18.6143	2.17067	1.74021	1.28368	2.2214	1.84431	6.26577	1.7565	2.71606	2.54373	3.37301	3.34286	2.14681	3.29024	3.85686	3.88838	0.841198	0.121699	0.726319	0.442128	3.15766	0.770093	1.64939	0.582145	0.496404	1.04006	2.25612	0.883528	8.58496	10.5331	0.741919	2.35311	1.45723	2.28556	1.50905	1.98303	2.5803	0.68967	1.93026	2.04505	5.95428	1.32666	0.865947	2.36316	2.45888	1.34245	0.965574	1.42542	6.36351
MER54A	20.3387	0.378837	0.710336	0	0.137906	0.604206	0.780058	1.6316	0.718496	0.581109	1.96441	0.815812	1.01972	0.51112	1.87459	0.576416	1.51579	0.121969	13.671	5.27912	20.1104	9.03489	8.3293	11.8172	4.66243	11.5228	30.4643	11.7906	52.5859	36.7132	8.57491	6.21613	11.8704	12.5681	23.9379	45.7611	22.6587	28.0194	21.284	13.3103	37.7202	8.44363	31.4173	10.3683	28.0698	32.1539	15.8333	63.723	21.3969
LTR31	20.1814	0.13976	0.0598825	0.0669267	0.225025	0	0.226915	0.206054	1.70529	0.524849	0.0836318	1.15961	0.495262	0.676388	0.712895	1.43552	2.87774	0.122046	2.14848	0.863527	2.51194	2.76121	5.43037	2.52798	1.53553	2.29247	5.36029	2.0621	24.8043	6.66019	3.66901	2.32542	2.82094	3.39883	1.65992	2.94683	2.86599	2.97148	3.06048	1.32667	6.23864	1.53803	2.1697	2.28761	6.34179	1.89993	1.56417	4.87198	3.34864
LTR18B	15.2908	0	0.220706	0.311084	0.270652	0	0.411905	0.506579	0.79851	0.40596	0.180138	0.29217	0.428701	0.373691	0.166567	0.761266	1.4304	0.122047	3.55023	1.32612	4.40223	1.58446	3.06332	2.6273	0.400843	3.30681	10.5526	3.69474	27.3366	11.3295	2.66265	1.45639	7.50003	6.97814	7.34812	5.8153	5.38893	3.63603	3.51572	4.38202	13.3592	2.1885	2.10397	2.7321	8.13711	10.7877	2.00939	3.01628	6.38991
MSTB-int	18.5259	0.104235	0.0205703	0.0111752	0.0219007	0.0110498	0.200957	0.158877	0.0817839	0.206694	0.00964983	0.0612678	0.328479	0.230031	0.0755007	0.123482	2.12789	0.122086	1.9379	2.56077	6.39921	2.56092	7.40969	4.2292	4.35545	10.6969	11.6248	3.47983	36.8407	25.8313	7.95069	8.16267	3.26505	5.72795	2.53293	3.68558	2.44699	1.75062	2.53987	2.1188	14.4699	4.73852	2.79637	3.48602	5.06324	1.88038	1.17171	5.93203	11.4219
MER65-int	22.5941	0.0823315	0	0.0988061	0.163142	0.033517	0.41225	0.0910837	0.92028	0.239787	0.0287533	0.249337	0.50725	0.416826	0.449807	0.321129	2.26687	0.12241	6.13324	2.62956	14.2848	9.46457	24.8347	4.83879	2.58459	13.2101	24.5595	8.45127	70.7574	47.0933	10.5053	6.17534	8.74071	13.9521	7.47076	7.76605	4.8845	2.90061	5.25188	4.79797	25.6655	7.72754	4.89573	3.40232	9.55291	7.35123	3.19196	12.8832	10.3609
LTR16A	28.2319	5.24767	3.55463	3.36776	4.91783	3.27995	44.7655	11.5645	21.1791	28.6686	4.12934	19.6055	16.1017	8.98393	61.3268	23.9595	2.56038	0.122643	42.4794	45.8155	72.084	39.7127	65.9712	39.2468	23.8146	67.3936	136.08	40.3729	335.301	203.621	58.184	36.4271	59.5375	77.6288	53.376	58.8255	54.7317	32.9895	51.5382	40.5371	106.442	39.6429	57.2437	34.8383	56.9492	57.0023	27.3783	84.7574	73.8179
HERVE_a-int	12.287	0.445411	0.180499	0.195412	1.06505	0.0985473	1.15376	0.52522	0.846438	1.09399	0.499442	1.20853	2.14922	0.40778	1.44469	1.47343	1.44421	0.122771	2.45958	2.02499	2.82085	0.579514	2.06398	1.42088	1.34777	1.87951	2.86328	1.3119	7.75029	3.86697	2.27429	0.990009	3.00775	2.76357	1.70301	1.94435	1.59482	0.810076	2.63035	0.997301	2.70139	1.24498	0.796411	2.09591	2.70835	1.5572	0.865142	0.947268	2.00062
LTR12E	13.3847	0.731458	0.835694	1.44658	0.78388	0.287593	2.64957	1.76066	6.37967	2.10084	1.97578	12.5789	2.45284	5.2713	4.16792	6.77807	2.49677	0.12504	0.522263	0.304607	0.637229	0.16308	1.54124	0.876503	0.326384	1.20427	1.13082	0.324072	7.1055	3.25129	3.56414	0.726999	0.371881	0.768671	0.571826	0.427697	1.14615	0.256429	0.820026	0.539781	1.98857	0.580216	0.404765	0.361968	1.16239	0.894579	0.123737	0.62434	0.804507
MER67B	21.1082	0.126299	0.0271662	0	0.0287024	0.115456	0.288104	0.0255848	0.163038	0.246016	0	0.364454	0.210163	0.468109	0.47605	0.21549	2.04534	0.125156	6.42099	6.34344	10.5336	4.02402	8.20936	6.51462	3.7218	8.10815	12.0374	2.42609	39.5412	30.972	11.4609	5.68252	8.26452	9.84495	5.36584	4.58194	4.3283	4.73596	4.96441	6.36747	21.5539	4.23009	6.6165	7.45826	6.74166	7.91096	2.376	4.37553	3.34687
LTR2C	12.6768	1.32386	1.37501	1.43842	1.8724	1.36388	4.72019	3.39807	2.71624	5.05256	1.92562	3.2391	4.54647	3.70835	10.5669	2.46592	1.52156	0.12516	6.04887	1.06602	5.98636	1.40026	4.4434	3.07422	2.22047	5.51138	9.24295	4.03702	12.7754	9.427	6.27352	1.50804	5.09686	4.96604	6.85272	10.8109	5.53913	14.6219	7.20504	6.80693	14.2943	11.9547	13.1568	6.40747	15.6387	14.021	3.70072	5.76388	3.57643
LOR1-int	16.1979	4.75679	4.22054	5.2554	5.37727	2.33349	8.02844	4.22525	9.35305	5.59878	3.88052	13.3539	10.4945	5.97545	9.98948	7.99929	0.846208	0.125665	10.2953	6.36016	18.2069	5.64821	14.7813	9.68258	5.65901	18.9762	21.6766	4.92757	80.6936	50.4705	10.8183	8.30615	10.4598	14.8089	12.8672	8.13604	7.26149	5.77645	15.2668	11.9522	41.6439	8.48017	13.9758	5.37965	13.797	12.6705	4.5511	15.006	17.596
THE1B-int	10.8126	2.04825	1.81709	1.60978	2.0854	0.914149	2.04816	1.96921	2.4056	2.25154	1.78677	3.42948	4.42847	2.81603	2.70809	2.61281	0.642375	0.126066	22.1287	17.0772	24.6134	12.3934	27.3552	18.6717	10.9339	29.4075	50.766	18.1494	142.786	94.2199	27.7953	24.1595	23.8769	28.4021	23.3623	28.8117	22.0504	10.2011	19.1873	20.1166	61.6029	37.3588	29.3302	18.9715	28.4109	31.3583	8.02441	29.804	25.8589
MER77B	22.9642	4.62801	2.43908	3.55252	5.86062	3.97005	35.6019	7.71099	30.5437	17.6435	4.21826	39.6431	14.5679	9.46379	70.8157	35.6599	2.70052	0.127773	9.36192	7.31744	20.2397	12.7409	13.7215	9.66251	6.04177	17.2339	29.3672	6.82756	78.3924	43.0118	11.998	6.67854	15.1692	19.5974	12.2073	22.5365	14.9528	9.0817	8.66144	13.0413	31.7575	15.5321	22.6326	10.6464	26.362	13.9287	4.11696	17.1056	17.2848
LTR18A	17.2454	0.0531238	0.0455238	0.0490854	0	0	0	0.0438011	0	0	0	0	0	0	0	0	-2.75395	0.130087	2.10795	0.843707	4.06823	1.07036	4.00856	0.701281	0.164102	1.02397	4.90828	1.14731	14.7413	7.81683	0.998029	0.519904	0.813945	3.24843	1.56676	0.344654	0.13109	0.367945	0.2058	0.412091	4.64943	0.0886382	0.345404	0	0.825438	0.465745	1.04931	1.26193	1.66228
MER54B	18.4747	9.73448	10.4193	10.7651	11.0471	14.1686	6.95836	1.9996	4.92599	13.228	4.5916	12.9808	6.24158	4.79339	9.26667	2.93449	-0.725042	0.133688	0.83259	1.13428	2.11335	1.21208	4.99702	1.56035	0.922594	4.37569	10.5123	0.916329	24.9692	19.3975	0.889174	1.4187	4.85165	4.10027	2.62607	3.6537	0.177499	1.50736	5.43305	1.54655	18.3456	2.80658	2.07003	2.74557	1.56161	5.25542	0.895819	9.15962	4.45401
MER57E3	18.9242	0.412411	0.339931	0.943009	1.77444	0.25894	0.637295	0.586622	4.46062	2.80523	1.63508	3.56029	1.56803	1.48722	4.59414	4.96076	1.81805	0.134603	3.94415	4.20196	10.2503	0.320426	5.87042	4.82229	1.94268	2.87235	10.1974	0.897893	12.3695	7.80988	4.80569	3.49664	10.0327	5.66036	3.59271	0.34225	2.40616	3.76352	0.961413	3.0712	6.72547	0.685806	4.0053	1.25059	0.123816	8.78143	0.46747	3.66073	2.7558
MER57D	18.8474	6.0407	3.18385	2.41472	5.83977	2.10807	13.8298	4.79863	12.464	5.70222	3.37934	10.1232	8.19066	5.95347	18.36	8.296	1.21751	0.1383	1.65759	1.49299	7.79239	1.21245	8.04647	2.43918	1.49306	8.83433	8.41143	1.67691	28.5771	20.0346	3.81864	3.15071	2.99977	2.52695	3.52212	2.59213	2.38495	0.567043	1.75057	1.79082	9.88575	2.62785	3.25337	0.753778	1.60973	4.24435	0.912053	2.58196	6.04195
MER4D1	12.9056	0.371306	0.966172	1.35082	0.666204	0.956796	1.3656	0.608193	2.21861	2.45406	1.66133	5.44529	2.0726	2.19547	1.95339	2.49479	1.38176	0.139095	9.99641	10.6861	19.5629	10.3674	20.9476	7.60936	8.34692	20.5504	37.3951	12.9564	88.5236	56.378	14.9917	12.504	14.741	19.6182	9.5024	15.222	10.6955	6.84315	14.7223	7.24283	46.9154	11.7773	14.6611	7.27286	19.3331	16.7067	5.82979	23.1038	15.5055
MLT1G	25.9302	2.67122	2.78107	3.27564	3.84393	3.75061	12.4834	11.0119	4.64782	7.74592	3.5599	10.9927	6.96971	3.83668	4.92584	3.61886	1.09622	0.139299	36.1499	24.9528	52.036	26.7225	47.1446	34.0479	20.3831	51.9144	90.7114	30.3647	205.572	159.044	42.3785	29.4171	55.3608	59.1592	53.6917	47.2979	44.8197	34.2237	34.7167	43.4641	99.4064	35.4353	58.9288	42.1175	74.8086	70.6378	23.8461	78.8315	56.2197
MER34D	17.563	0.311962	0.0596687	0.319048	0.374815	0.241081	0.935384	0.457567	0.505675	0.630559	0.297172	2.27369	1.18705	0.928846	0.765119	0.725021	1.73623	0.139447	2.65631	3.18137	3.19629	2.36108	3.51429	1.51397	1.26267	1.61179	4.49083	2.72857	16.5414	7.67449	3.36826	2.09196	3.00324	2.69676	3.17525	3.60954	2.24487	1.8623	4.58817	2.19041	9.66994	0.922315	3.7713	2.33601	6.49057	0.870882	1.36506	2.70562	3.97671
MER41C	13.1078	0.368553	0.189496	0.265261	0.367066	0.754101	0.634904	0.623809	0.743076	0.602547	0.237012	1.04305	0.845442	1.11481	0.588472	0.580887	0.850857	0.139655	8.77733	6.39165	31.6934	15.9895	16.9207	20.2468	1.73459	23.8147	25.5199	14.0289	61.7061	35.4121	15.7292	7.7635	23.8874	19.3378	16.9036	21.082	6.45189	17.3665	17.6271	21.3797	36.5309	21.5926	27.8526	8.4933	30.9227	22.226	12.4372	43.7677	14.0777
LTR19B	11.5812	0.211396	0.030212	0.127877	0.440999	0.361819	1.17945	0.270468	1.36632	0.484252	0.33309	0.911228	1.91062	0.101704	0.999664	1.92494	2.0158	0.139963	0.47091	1.39483	2.40512	1.13299	1.47299	1.59857	0.207955	2.219	13.5981	1.10758	18.5082	6.62684	2.92816	0.729358	3.58866	3.11082	1.61931	0.221581	1.91184	0.805133	1.88796	0.740402	6.85961	0.721603	1.18164	1.02622	2.61674	1.62521	0.161726	1.53382	2.04468
LTR43B	19.238	0.0590802	0	0	0	0	0.322153	0.049774	0.204313	0.0416804	0.0471379	0.299284	0.0930492	0.147134	0	0.114741	3.48092	0.140642	5.51499	0.990988	8.18705	2.85281	3.57016	3.13717	1.93569	5.15273	8.52052	1.60378	21.0772	9.72241	3.06051	2.16103	5.40843	3.08969	3.15611	3.09821	3.69595	2.54773	5.89155	6.74292	6.04515	1.78534	2.71305	1.0831	2.95579	10.851	1.4151	11.1098	4.17202
MER4E1	9.90227	3.02814	3.98437	9.25467	4.85973	19.9874	27.4088	11.9366	20.9776	32.4376	5.45068	55.5318	56.8202	20.1202	23.2132	16.8641	1.71931	0.141617	20.038	14.6916	26.5253	36.8279	22.6046	17.7851	11.7927	21.8655	35.4001	6.83731	70.0103	51.5929	25.1543	19.1347	22.7134	33.6663	63.4226	54.4758	36.7629	27.0787	48.2661	50.1688	47.5573	46.2735	64.9435	23.4523	69.0953	45.7263	23.4221	28.3509	32.1861
LTR90A	28.0417	0.113351	0	0.364244	0.539366	0.151106	0.0984356	1.43563	1.19864	0.687727	0.686131	1.97782	1.76045	0.319397	0.192107	1.10439	2.01783	0.141805	4.66304	4.63787	7.42619	6.07018	5.46423	1.65093	3.87748	3.45109	15.0415	3.14666	32.2963	13.1075	5.36248	2.70934	2.41055	4.531	11.6043	16.2369	8.85895	12.8001	11.3334	9.43226	7.51318	12.5801	7.1092	1.89848	12.7386	15.3078	9.91439	8.5011	11.4431
MER52C	15.445	0.268863	0.197629	0.117292	0.521137	0.261697	5.95931	1.78675	5.68876	2.05231	0.666912	9.94601	0.605092	1.64962	10.1915	2.77009	3.91803	0.141996	4.23949	3.69013	7.65323	4.57546	4.7962	8.41751	2.98327	6.46059	12.7559	5.34339	30.5963	18.6273	5.72077	4.10132	7.32886	8.76675	31.8444	31.9052	26.0414	25.6982	20.2883	21.7274	17.7662	10.2649	24.9435	9.45905	18.9949	26.633	9.75426	61.1333	11.3348
MER57A1	12.9503	0.454197	0.312873	0.467227	0.529367	0.291444	0.700754	1.18016	3.99384	0.82216	2.15146	3.17849	0.604187	1.21685	2.25586	0.580236	2.02118	0.142903	7.56686	6.866	15.846	5.90085	12.7279	6.09285	3.12561	13.1671	23.3819	8.19349	64.663	50.1904	10.1235	10.5336	9.89072	12.6692	11.4766	11.3706	5.7683	4.78246	10.2553	6.71735	21.7221	5.22284	7.43513	4.62233	13.3632	12.6609	4.2839	12.664	8.64623
MER57B1	13.0743	7.30362	8.66465	7.1788	10.88	4.70196	30.4821	0.393162	52.8419	14.884	15.1657	50.8228	18.4543	10.7554	59.7764	57.9198	2.00772	0.143485	7.53774	6.92161	17.9211	2.88203	15.5659	8.82541	7.33472	11.1658	33.8842	13.8043	72.4155	54.5533	13.8855	8.91873	15.9484	15.3754	19.7464	14.067	11.6052	10.4772	13.2236	9.95841	46.7051	12.0277	15.6904	10.6181	23.1157	14.1207	8.52413	17.5898	18.2125
ERV3-16A3_LTR	28.2099	1.30963	1.01893	0.773642	0.688217	1.82589	1.57901	1.19747	3.67078	2.32984	1.02771	5.50769	4.19161	1.44391	2.93993	2.83368	1.25031	0.144108	10.6022	7.27884	22.2115	7.09066	22.3964	9.48067	4.8144	19.076	32.4847	6.61198	73.3609	54.8894	9.66691	7.60231	15.6523	20.847	12.7382	8.53866	5.72059	2.75042	6.95346	8.18107	26.4227	8.29	6.38664	6.6382	16.4066	11.1137	4.39251	16.0963	9.80998
MamRep1527	28.9322	0.109531	0.46193	0.410961	0.235006	0.475881	1.44642	0.453669	0.498916	0.605592	0.753183	0.866645	1.39247	0.163941	0.704832	1.53247	1.31366	0.144267	9.86115	15.7505	21.1262	9.77584	22.2471	8.87012	3.12933	21.5439	49.1928	12.7204	125.323	65.5111	12.8412	14.8065	22.2639	22.2851	10.4981	9.34351	11.6626	6.55983	11.3382	15.1053	33.8495	11.3315	8.77738	3.93666	22.819	14.2189	5.79202	27.2685	31.5013
MLT1I-int	30.7383	0.326756	0.119054	0	0	0.1013	0.975584	0.839167	0.627871	0.153682	0.237506	1.72477	1.86985	0.76908	0.289771	0.163488	2.8057	0.144522	4.27639	5.11973	12.3715	5.80604	12.0322	5.6697	6.42513	10.8394	16.8677	7.37547	51.8358	31.8965	4.92363	5.96212	13.4926	12.8201	58.1004	14.6897	32.1765	10.2092	25.8911	36.2792	32.6749	36.3079	46.3761	6.23015	40.0444	21.9642	6.75908	25.6767	12.417
LTR88a	30.6425	0.437878	0.126251	0.543049	0.246021	1.31527	1.61557	1.51647	0.751758	2.81866	0.306844	1.82313	0.661097	2.26974	1.4346	0.923528	1.4038	0.144695	6.15208	2.48034	13.7688	5.25923	13.1106	7.25794	6.12718	10.3197	46.086	5.48667	87.8418	76.5907	6.95487	3.59685	10.5359	19.4332	14.7696	7.20233	14.1568	2.33824	12.3122	5.39781	41.6696	6.8437	6.16337	5.14903	13.8939	9.25761	4.5625	11.525	8.49832
LTR39	17.0889	1.69232	0.824281	0.787694	1.74197	1.1287	3.48286	1.08482	2.6191	2.75503	2.01942	7.04777	2.96672	1.88923	6.84875	2.77067	1.43898	0.144704	9.01303	8.73155	16.8679	11.8499	17.7701	4.96148	8.12618	14.8881	26.3532	7.0163	86.0523	46.0369	13.745	8.93933	10.1835	18.8846	12.7806	11.5967	11.9294	5.74562	8.79067	17.2266	31.9105	8.36516	8.63633	5.65961	11.7505	8.69017	5.48197	14.7726	16.3681
MER65D	22.429	5.35089	3.19642	2.93372	4.89642	2.89819	18.1943	9.34013	13.4237	36.2122	4.59318	43.2082	58.4154	7.05292	31.2643	7.21693	2.57	0.144754	11.7654	9.30654	14.2991	9.12343	13.8498	12.1281	9.90956	13.3106	11.7061	3.74223	34.1342	16.6205	13.5405	7.90247	14.4646	15.7183	51.85	68.1354	34.3485	49.4512	30.1276	72.0844	31.5151	69.7224	49.3545	38.442	68.8125	66.2348	20.747	39.2052	70.2696
MamGypLTR2b	27.5654	0	0.0657765	0	0.0417304	0	6.39462	0.48865	8.21246	1.18532	0.254439	10.403	15.0068	0.940613	2.08436	9.75824	7.99172	0.144782	3.1113	4.56474	8.94699	2.52378	15.0564	3.80697	3.02725	9.8157	33.0321	7.82049	73.1335	46.6194	7.54122	9.06536	7.06532	15.6252	5.04841	3.96812	3.79965	1.47176	7.49245	5.28845	22.8078	4.99045	5.46397	4.37338	7.33269	6.92442	3.02803	10.6869	7.19552
MER74A	20.8189	1.49355	0.818951	0.40313	0.553112	0.577872	0.694046	0.829622	1.08897	2.24916	2.80453	1.28531	1.26439	1.51372	1.48798	1.87491	0.972184	0.144782	54.5657	20.925	50.5743	30.9458	30.6366	48.2574	22.3488	47.1691	73.503	17.2866	159.102	81.3388	38.9398	23.4869	68.7849	68.1994	113.241	133.448	127.502	65.2833	103.972	71.3852	128.071	56.0612	86.2413	56.7488	159.026	101.431	54.628	129.836	56.7997
LTR16A2	26.444	3.07796	2.1414	3.76944	6.16712	1.42029	6.50307	2.81339	17.9456	16.2249	1.59817	15.8683	22.4711	8.05291	4.56303	12.6739	1.71336	0.144827	30.36	14.1116	38.4597	12.9713	32.8291	23.7439	11.7171	33.3936	79.6561	21.3064	172.266	119.788	20.0536	18.1245	27.8021	29.0482	52.9077	58.5085	30.1379	22.7498	38.053	27.868	82.8253	49.4788	45.4415	19.133	48.0596	74.4259	12.6906	57.8782	47.662
MER39B	14.6338	0.790715	0.314311	0.767878	0.280879	0.339812	1.13606	1.05062	0.592502	1.22786	0.478545	2.47859	0.969806	1.20833	0.897195	0.8946	1.13254	0.145249	8.0412	6.96501	16.3935	7.33222	15.7215	6.36509	4.01579	10.0835	24.2464	6.13983	89.539	43.947	7.15891	5.81069	11.0567	12.9137	7.79925	8.37627	6.31325	5.98758	10.9321	6.36838	27.8696	3.72025	11.0161	6.24479	11.7367	11.2273	2.30934	16.1494	10.1764
MER34C2	18.0676	7.04513	4.8401	6.91321	6.82417	6.06876	26.2213	14.7455	23.3907	15.3462	4.08746	43.3926	71.0718	20.4284	18.6209	20.3608	2.02334	0.145668	4.05077	6.05659	14.4962	2.58763	7.60614	4.82556	2.61048	5.9753	14.6286	3.67491	45.1009	30.2332	9.46738	4.2004	6.78049	9.72866	6.17451	6.15531	6.37394	2.65214	8.63871	7.67612	15.6596	6.59454	6.53846	4.34287	9.91829	10.1387	1.3258	9.98574	9.00507
HERV30-int	13.4967	35.054	23.869	0.195466	30.3067	8.04709	11.5247	7.8072	4.64914	10.14	9.11763	7.18998	7.64197	11.3268	14.4028	2.90619	-1.16885	0.145995	0.218695	0.346293	1.1598	0.97633	0.762022	0.254995	0.147865	0.124399	1.11475	0.299947	3.55696	4.13695	0	0.511234	0.536326	0.440578	0.167463	0.226122	0.267759	0.354209	0.013818	0.0695652	1.75318	0.0166344	0.113831	0.069789	0.17542	0.162773	0.0685222	1.3381	0.0163409
LTR25	20.1004	0.228111	0.126251	0.128392	0.133223	0.0590642	0	0	1.91221	3.20865	1.68485	2.14551	1.74028	3.95763	0.130324	5.8014	3.93018	0.146227	2.58616	1.56385	1.65368	0.52837	2.70968	1.56998	2.04118	4.64693	2.20199	1.52108	10.7198	4.82689	2.95458	3.62962	1.76036	2.61394	1.78663	0.993655	2.05634	1.93722	1.32037	2.38745	2.86402	3.52788	2.42334	2.56468	2.81905	2.22401	0.361195	3.96865	3.44191
MER41D	17.3444	0.152334	0.707337	1.11282	0.873676	0.182292	0.822723	1.06381	1.14757	0.683675	0.396626	1.46904	1.29179	1.45125	1.1816	1.07998	0.805783	0.147923	4.43631	5.09255	10.0992	5.98618	11.637	4.27409	6.10694	9.84504	10.0979	2.26664	25.6454	19.4485	8.57604	5.64844	11.3388	12.623	8.25077	6.92209	3.88081	4.43548	4.12245	6.83089	17.4364	5.65106	4.92871	2.4617	9.76199	6.42043	5.34564	9.92645	11.9457
MER4C	12.7781	4.01265	2.4692	6.71135	4.89015	3.32094	22.3872	4.49392	14.5621	9.69811	4.89247	36.8245	13.4484	6.88793	23.8285	10.3457	1.78346	0.149297	7.63654	6.35365	7.35765	9.17168	10.445	10.0562	5.9056	9.06321	19.149	6.84883	51.2197	28.397	12.0618	6.80734	11.9417	20.0694	12.2829	21.0986	15.4567	5.33896	10.9373	13.7454	26.8104	14.3224	15.6083	8.84723	20.2224	15.278	9.94987	19.2827	10.7708
MLT1J	27.803	68.368	63.0532	94.2066	70.3257	59.5058	96.4561	74.2143	82.0674	134.603	52.1514	155.584	145.574	105.327	114.848	96.089	0.5721	0.1493	203.332	211.441	291.396	215.176	306.329	240.059	158.931	317.554	625.986	281.246	1347.63	1067.28	249.078	179.775	289.219	323.674	383.768	397.073	695.193	210.076	494.398	336.796	755.271	350.807	399.127	277.632	493.273	452.585	186.616	428.282	738.24
LTR86C	28.5644	44.0991	40.4421	86.4974	52.2554	88.0731	27.1401	0.782163	3.10361	74.7766	9.50615	15.1169	91.3635	24.7123	17.2897	4.20718	-1.21639	0.149699	1.90509	1.41551	6.28487	0.517344	4.08463	0.843314	0	2.13917	7.71248	1.17718	22.7266	15.2439	0.606725	2.45697	0.348167	1.69525	1.41636	1.38415	0.414793	0.999803	3.2135	1.56472	3.93899	1.79332	2.84578	1.10635	1.95672	1.46893	1.98337	2.1607	1.31033
MER90a	24.0966	0.425195	0.849149	0.82656	0.585647	1.40525	2.20726	1.13387	1.43289	2.39748	0.629655	3.47204	1.83654	1.92208	0.787883	1.30957	1.06566	0.149951	20.0414	11.8191	25.6456	20.9873	20.4143	19.5119	11.8997	22.9225	37.3793	10.5614	111.896	63.153	26.7225	12.2664	24.8051	24.8807	17.492	24.0512	16.8536	9.94288	38.7221	11.9766	33.1325	17.8737	26.1006	14.5344	24.9986	25.3034	6.69774	28.2073	30.4535
LTR12C	8.82126	41.4125	41.0462	32.5526	42.0015	34.9133	60.0177	34.6888	84.297	51.9831	27.2557	88.4894	106.972	44.2006	76.6104	68.0797	0.743357	0.150448	61.7701	44.7376	43.8036	35.8537	50.6749	49.1803	58.6087	61.002	54.2205	30.8	172.157	94.638	62.6354	45.0491	79.0097	86.9166	146.185	148.027	66.7074	47.4059	61.4419	120.809	66.1724	55.2807	49.1671	36.6507	71.3704	84.3984	39.525	45.2865	93.5355
LTR3A	10.8856	0.755947	0.28993	0.35169	0.11366	0.349272	0.883916	0.700928	1.54709	2.0797	0.1315	2.11904	1.39389	0.561606	0.636862	0.687177	1.52946	0.151109	2.29664	2.99901	2.34815	1.47355	3.89352	3.08258	1.25766	2.69657	2.66967	2.48028	12.8322	4.9279	2.82705	1.98636	4.22769	4.0375	1.49288	1.84899	5.25505	1.27866	2.91742	1.83153	5.41447	6.41543	4.1627	1.82123	5.49695	5.55883	0.573651	2.64902	5.07714
LTR45	18.2127	3.867	4.61129	4.90308	5.59064	4.50362	10.8635	3.38706	8.80546	19.9117	3.46203	12.0274	11.4537	7.94729	15.4954	5.87466	1.07959	0.152296	1.83784	2.99856	2.4738	2.42587	3.05114	2.03541	2.13269	3.55171	2.65166	2.33056	16.7382	8.96363	1.49283	1.72007	3.64045	5.07804	4.55517	1.94517	7.53207	2.23203	2.87567	8.05304	6.52549	6.32885	5.28456	1.59978	5.03638	6.34439	1.88394	2.72608	4.42105
HERV1_LTRa	6.36111	6.46125	22.4343	8.67743	9.79376	24.0342	55.9531	17.0249	38.8416	13.0385	32.2485	30.1755	54.9323	8.50842	54.8995	24.0025	1.20681	0.152823	2.26268	3.26074	3.05672	0.0977536	0.812072	2.37578	0.786923	1.20943	1.17723	0.367298	6.15014	2.17853	2.03861	2.10505	2.81705	1.51726	1.03505	0.720227	3.73418	0.723162	1.85297	6.18632	1.69224	1.4469	1.60665	1.45548	1.70554	1.88984	0.774077	1.93876	3.36116
LTR16D2	29.3701	0.0790267	0.135442	0.105347	0.152366	0	0.251842	0.369252	0.249203	0.322179	0.484796	0.265889	0.130035	0.5425	1.20708	0.233252	2.10266	0.152851	1.77766	2.30426	4.891	1.02839	3.44058	1.61357	0.720353	2.67378	2.66783	2.96147	23.3892	13.8474	0.458722	1.67721	1.18801	4.06071	1.40825	1.78856	0.267173	0.484303	1.30365	7.33589	4.63598	0.648846	0	0.655201	2.8601	0.521235	0.808874	0.564032	3.25071
LTR81C	29.3372	0.187742	0.371286	0.211074	0	0.111512	0.579033	0.592895	0.228707	0.323573	0.272017	1.34931	0.77198	0.824132	0.554945	0.0745367	1.65975	0.153197	2.78108	4.61234	5.71231	4.24982	10.3728	6.20895	3.75555	6.16623	24.0636	4.64424	58.7423	44.3931	10.3099	7.14146	3.94936	15.7679	5.1979	8.75214	2.84755	2.07793	2.0743	4.0183	20.5476	0.368313	4.91879	3.28272	8.25971	8.87902	2.01421	15.7328	4.112
LTR19A	11.941	5.91958	2.57491	4.13005	5.68679	3.53456	2.27978	1.24208	2.47841	3.74181	0.318883	5.69579	3.33305	2.36685	2.262	2.77848	-0.721525	0.153494	4.53444	5.28905	6.94525	6.30364	4.76011	3.72875	2.14449	7.82346	9.81245	6.49609	19.2962	20.4771	6.77644	8.397	10.2855	5.43693	2.05246	7.9342	5.5754	4.23791	4.11785	8.12436	10.283	6.3876	7.80884	7.33413	8.80076	11.9695	5.85504	8.42898	6.9727
LTR49-int	19.6687	0.647602	0.0764186	0.0872598	0.0353904	0.360175	0.622111	0.330429	0.887545	0.327263	0.0612393	0.771482	0.635509	0.603396	1.27836	1.37112	1.51294	0.153519	10.7515	8.98345	28.2835	8.99428	20.8708	9.93541	4.05543	27.9016	42.227	14.2869	130.155	84.4531	17.0107	12.2868	12.5666	29.6741	14.7446	20.0115	11.9473	5.48897	29.6404	23.1481	52.6578	9.99747	14.6078	8.40238	24.3202	18.5135	6.66795	21.127	17.3262
LTR24	16.9653	0.505308	0.0721694	0.447824	1.87101	0.548459	6.08818	0.664885	1.22226	2.76595	0.439678	0.711952	4.20875	4.20507	4.78047	2.13992	1.98256	0.153596	5.95471	6.48762	9.6808	5.08845	12.7309	7.55844	6.04107	10.6244	12.8095	5.48183	28.4497	13.9629	9.16878	4.23099	10.3509	9.72952	8.83789	8.33402	7.21981	5.10248	8.38962	4.46476	14.8626	7.0189	8.94672	5.36548	10.8825	9.67795	3.20451	6.64942	6.62577
LTR64	17.0625	0.125379	0.0336839	0.245025	0.106766	0.0583045	0.0569724	0.501856	0.432843	0.240001	0.748199	0.0647206	0.202704	0.317216	0.37593	0.768203	1.70399	0.153614	4.29	2.83034	4.94917	2.70425	7.73381	6.02848	3.78512	5.8589	15.2225	2.4809	26.2569	18.369	6.23507	4.48333	6.06853	9.16099	2.32622	2.20119	3.68858	2.6035	7.06957	2.39211	12.0278	3.1492	3.84942	2.66788	6.01777	7.1958	1.99148	6.30977	46.5153
MER61B	16.4674	3.30675	2.06338	2.7573	2.58175	4.16463	3.04914	4.03379	3.94994	3.35547	5.11079	9.11812	7.50186	5.6693	8.8626	3.00541	0.850977	0.153953	3.21762	1.53683	2.88465	1.13221	3.29902	0.200025	1.53613	2.20373	8.89982	1.98394	27.8123	17.261	2.63145	1.08609	1.68776	4.67159	0.645704	3.04355	1.25919	0.814009	2.62677	1.22486	9.35093	1.89446	2.16592	0.820656	2.00949	1.53191	0.514257	4.75722	3.81423
LTR7B	6.94459	69.5679	28.8315	57.6646	84.7353	65.482	112.85	53.9521	103.553	125.496	70.0996	127.435	84.2689	70.0586	202.571	103.506	0.782658	0.154141	8.35812	8.54128	15.6381	10.946	10.0621	14.9727	6.01322	14.784	25.3101	9.759	47.3965	38.5762	13.1871	10.3031	18.533	11.9226	5.69456	10.3244	14.9213	7.87052	10.8537	15.8688	21.1647	11.8688	11.7293	11.1349	13.8256	14.8056	11.3182	14.5202	18.113
MLT1F	23.523	28.3499	29.3388	32.043	36.559	16.8017	49.3458	31.0246	45.7389	25.5613	20.9167	64.27	80.9963	59.0481	85.1279	46.5772	0.829604	0.154232	44.5799	33.1062	79.9532	37.4196	69.7107	31.2874	21.5457	58.2178	105.996	42.2683	280.246	211.179	65.6395	34.4709	57.1364	59.739	76.0237	68.2619	58.3049	41.8171	50.3884	55.9219	134.069	47.8817	80.8812	33.9511	78.052	74.8027	30.8054	96.2566	94.0397
MER74B	23.9599	0.395639	0.15167	0.460326	0.673984	0.131874	0.674756	0.426416	0.859101	0.577519	0.988687	1.89985	0.31051	0.543896	1.94073	1.28475	1.3901	0.157353	11.9614	11.4165	20.6273	19.0896	34.967	10.2512	5.96921	21.3132	24.4517	10.906	69.7177	39.261	12.429	12.6084	14.0232	26.0811	21.03	14.8347	20.8529	5.11839	5.08259	5.68989	33.3075	18.5983	22.233	15.1396	17.532	11.5523	2.09603	14.243	13.0547
HERVL40-int	27.3613	15.7584	8.01569	7.10205	17.7303	10.2846	15.3579	12.9501	37.7334	20.8519	12.1986	30.541	25.6431	13.8872	57.7254	46.0972	1.2127	0.157512	7.34837	7.51636	12.08	7.3028	11.4505	8.36078	4.74142	15.5094	30.5287	8.71316	82.8909	49.4356	9.51604	6.70553	6.77565	14.9305	6.41277	6.11732	4.78327	4.9919	5.96028	8.6763	23.3112	6.84719	5.81498	4.16646	11.1619	8.22773	2.82997	11.2754	13.241
LTR26	17.0137	1.9842	1.097	1.12595	2.62035	1.54555	4.39742	0.958183	3.50419	3.17829	1.57788	3.20657	2.64022	2.67961	1.94161	3.82324	0.736813	0.157569	5.35064	4.84234	7.82022	2.31198	5.99852	3.60691	4.65651	7.53993	13.8794	4.0919	32.9945	28.3057	12.066	4.66878	5.13559	6.45207	12.5135	11.9249	6.28917	3.97739	12.8361	14.2654	27.9861	13.099	14.6638	9.99717	17.7323	14.9572	2.29082	10.1395	13.0134
MER51D	14.6258	12.9665	15.5516	17.3559	7.83876	10.6127	78.4593	18.1594	51.1326	34.862	8.70928	115.983	85.0144	28.4703	178.43	39.1282	2.31088	0.157657	5.2721	6.68349	8.42633	3.20482	5.94362	5.00348	6.96914	9.44248	10.8304	1.12002	22.6056	10.8682	5.85835	6.96572	10.2691	7.38561	10.6462	10.7073	8.61099	2.79724	10.5699	11.8891	11.4816	27.6049	19.2816	6.43958	16.253	17.6376	7.76992	10.8441	5.66875
LTR16A1	26.1621	3.69047	1.94937	2.4037	5.10661	2.61734	10.4365	2.7594	8.42519	3.66001	3.14101	16.5738	5.85468	5.13117	16.9174	10.4249	1.40178	0.157942	26.1188	20.752	43.0929	10.5058	36.2767	25.1046	12.667	41.2922	78.6228	29.6294	205.023	120.965	38.7274	22.499	43.7605	50.2565	36.0714	37.864	28.0347	19.6809	33.9754	22.4605	94.1172	30.8404	36.1258	19.2265	42.2972	60.255	13.3093	48.9368	50.6738
LTR1B	15.3494	0.0254856	0.0215022	0	0.0681543	0.0700104	0.207896	0.0209508	0.316632	0.0951872	0.0406506	0.187544	0.261888	0.0477149	0.0445036	0.179575	1.92126	0.158049	0.916554	1.04166	1.90695	0.984808	2.43461	1.15324	0.520943	2.85949	4.91036	2.45284	14.9086	9.1375	0.816632	1.01616	2.07322	3.80844	0.746871	1.13669	0.720711	0.800793	2.30685	2.19707	5.25391	1.08686	1.84905	0.456039	1.5817	2.72521	0.71527	1.69936	1.1388
LTR22B2	9.73704	0	0.576111	0	0	0.625266	0	0	0	0	0.178799	0	0	0	0	0	-3.74828	0.158103	1.04263	1.3716	1.11074	0.995716	1.2497	1.27205	0.164255	0.266789	1.55118	0.294687	0.64726	1.39626	1.92353	0.624505	1.141	0.97681	0.690564	0.627589	0.136969	0.53851	1.16598	0.609879	0.545186	0.866826	0.85957	0.707822	1.41935	0.793268	0.115527	0.224685	1.28205
MamGypLTR1c	28.7849	0.761035	0.307495	1.59547	0.759962	0.311676	0.913387	1.55993	2.23729	1.26874	0.879194	1.66632	2.33444	1.85354	4.76854	1.50338	1.34542	0.158215	24.7375	17.2021	29.5849	17.8405	39.1026	20.5434	18.5835	30.4497	46.7361	11.5319	118.825	78.9875	26.5243	17.9425	34.4534	31.3366	86.4133	50.3466	38.5747	21.8309	48.9136	37.8285	49.6846	50.4963	42.1322	20.4845	51.033	67.0201	17.8466	37.2652	72.0593
LTR75	23.826	0.583869	0.178809	0.181098	0.104863	0.265878	1.14531	0.723663	1.36372	0.670542	0.353665	4.86749	2.39849	0.414073	3.10089	1.52254	2.65513	0.158263	9.15253	6.08527	6.91139	5.04131	7.942	5.18124	5.88345	9.50697	11.0861	4.20043	22.2051	11.1514	6.89923	6.84811	6.90334	8.30481	3.69181	3.9011	1.89178	1.69633	6.50672	4.21545	9.36014	1.94298	7.33302	3.16724	9.7604	4.28552	1.93458	5.83407	8.2745
LTR2752	19.4954	0.0158895	0.012431	0.0134035	0	0.0134916	0.0131833	0	0.0200665	0.0921063	0.0347221	0.0742553	0.0685407	0.03076	0.115924	0.0284911	2.11401	0.158266	0.450219	0.179575	0.58941	0.184688	0.937446	0.536798	0.757336	0.646893	2.35657	0.208998	8.97857	5.61038	0.495478	0.276803	0.325399	0.559116	0.326383	0.272679	0.722587	0.202384	0.329736	0.1108	3.53983	0.63436	0.21058	0.228198	0.219632	0.678271	0	0.90856	0.360301
LTR72B	14.8984	0.039071	0.102094	0.410696	0.289379	0.119774	0.543248	0.704355	0.577281	0.16946	0.841681	0.347298	1.42265	0.156531	1.22976	0.282427	1.70692	0.158298	2.01556	3.2581	3.13386	0.172565	2.24792	0.645897	1.81422	1.53803	3.70931	1.53264	12.2365	10.3156	2.30128	0.61987	2.93783	5.04611	0.466189	1.72511	1.59207	1.18577	0.794057	1.30828	5.52065	3.81923	0.648247	0.976588	1.73984	0.693968	0.701505	2.05392	2.44456
PRIMA41-int	22.3328	0.0469794	0.103885	0.115646	0	0.0609057	0.65871	0.123073	0.0780647	0.466283	0.205576	0.0855217	0.273369	0.0434823	0.252916	0.472044	2.02171	0.158497	8.73428	5.32899	15.5132	7.46514	8.59556	14.1283	2.65791	20.6021	21.0231	6.7682	36.6831	27.0148	19.5038	7.81589	12.0441	11.7407	5.99971	1.85899	2.42624	1.7512	2.89524	6.30159	18.1286	10.3675	7.16731	1.63855	7.53433	10.4476	1.33737	7.7294	6.38295
LTR33	28.4211	236.622	195.834	239.729	180.793	153.803	37.0601	65.5178	50.8825	117.481	109.792	235.931	303.01	102.347	68.8761	44.3822	-0.826702	0.161671	96.4012	74.0003	156.448	68.4039	154.751	76.1524	48.8116	152.792	295.494	101.48	765.677	477.448	125.808	86.6277	112.402	160.025	177.433	183.982	146.209	113.268	216.551	126.043	344.069	129.923	175.218	90.1183	186.065	212.154	78.5363	176.427	189.439
MER87	22.1802	0	0.12681	0	0.0669904	0.0688148	0.750032	1.05495	0.237416	0.597591	0.304158	0.615767	0.494508	0.964984	2.91989	0.143699	3.94387	0.170085	3.64773	2.16384	4.27558	4.12268	7.92861	2.75288	1.22269	4.71581	6.24537	1.47177	14.2775	15.0431	2.00695	1.76856	5.4796	6.70906	5.13893	5.1867	5.58224	1.13944	4.65534	6.5486	3.21302	5.87397	5.92526	2.3598	6.2109	3.38527	2.09002	3.69419	5.91056
LTR60B	18.2612	0.0984669	0.128579	0	0.0255086	0.0457896	0.0894869	0.336783	0.108253	0.241625	0.117845	0.037058	0.0387705	0.228312	0.256833	0.150257	1.42772	0.170597	0.506366	0.228862	1.04434	0.0688387	2.85778	0.549755	0.508511	2.76602	3.72608	0.776048	13.706	9.78781	1.18371	1.4996	0.595506	1.23435	1.19851	0.883535	0.136051	0.708008	0.625994	0.5695	3.68339	0.0821241	1.46516	0.818018	1.93385	0.604603	0.17442	0.99687	0.736979
HERV1_I-int	18.0697	211.687	157.061	195.643	235.978	257.906	405.059	126.891	298.134	505.872	176.254	331.805	397.086	380.743	326.523	250.05	0.595645	0.176871	1.16657	1.57164	1.56688	0.77391	1.97593	1.7292	0.882131	1.71791	1.97487	0.735644	2.2263	1.8636	0.812478	2.15028	0.833517	1.67626	3.53912	1.34762	2.22303	2.18532	1.18155	4.32738	2.10453	0.874815	2.81435	0.996082	1.55844	1.12054	1.34469	2.26154	2.42732
MER34	21.7461	32.4116	18.9167	33.3179	32.1382	13.3441	76.6813	61.93	39.8712	68.4664	18.0753	89.6922	175.532	79.2768	36.9924	31.4559	1.38129	0.178183	8.54055	12.2911	14.5623	13.1144	20.2729	7.73911	7.44463	16.8385	36.3147	14.9218	98.4452	62.3826	9.04554	5.58147	11.5326	23.739	14.5089	27.0299	17.5175	4.03907	16.8749	12.1206	40.1327	14.0202	12.8761	10.2982	25.6784	14.0424	3.36702	15.644	27.0633
LTR38C	16.5436	0.0755676	0.113438	0.0286397	0	0	0.145586	0.0514098	0.126617	0.0693893	0.0446356	0.63057	0.213391	0.202285	0.331898	0.29628	2.2786	0.178354	0.183776	2.0873	3.01628	1.95603	1.11912	0.973752	0.778794	0.691916	5.86749	1.85484	7.66637	5.48097	1.24156	0.660708	0.84215	0.960834	0	1.30405	0.320992	1.06035	2.0738	0.747959	3.70991	0.146898	1.52972	0.197026	0.650837	0.30816	0.0982624	0.954667	1.05266
LTR22A	11.9575	4.79003	6.09181	3.5813	5.49448	3.27857	10.6437	2.3497	14.3489	6.52013	3.16755	20.0464	19.0448	5.92529	10.4633	10.9221	1.15423	0.179604	2.42092	1.16292	3.75901	0.786219	2.14172	1.16473	0.0652387	3.15502	5.36656	1.66674	15.3087	9.91403	0.866118	0.463438	1.75733	4.34086	2.94397	2.02851	1.62206	0.252246	1.98732	2.46449	4.68481	1.66225	1.73172	1.05854	2.42219	2.75536	1.55243	1.27778	1.61041
MER11C	9.24371	2.07275	0.673962	1.09597	0.930518	0.737339	2.71395	2.56232	1.91214	3.21513	1.21714	3.69766	9.01572	2.38116	2.84052	1.92341	1.51413	0.179868	10.6113	10.6763	12.376	9.99245	14.4134	8.47137	6.22814	18.4462	19.8676	9.84136	52.7749	31.1631	14.4876	11.2478	16.6342	14.9543	11.6029	10.2829	10.5232	6.72671	7.79894	8.3223	20.8534	19.3941	18.2949	9.72572	17.5182	14.4846	5.48032	12.9108	9.69147
HUERS-P1-int	14.5368	0.0148942	0.117657	0	0.0143512	0	0.0759499	0.382743	0.588789	0.0407542	0.0412916	0.310429	0.0968028	0.0460274	0.308733	0.758456	3.17306	0.180779	6.79051	3.61679	11.3066	5.81647	8.39535	4.71088	3.33339	8.96901	10.1367	4.98751	32.1323	19.3028	8.23634	5.57739	9.70408	14.1157	12.6306	9.75103	7.93695	3.72515	4.12958	4.16575	24.3699	9.60821	8.25544	8.57551	11.8612	11.4957	1.91847	11.4684	11.7473
MLT1A	21.7852	16.8244	12.3202	10.4171	15.6844	12.3798	22.2048	9.69233	19.1481	26.0617	8.32194	31.172	34.1174	16.1157	37.5017	21.8452	0.74183	0.186184	78.5239	78.5658	133.707	77.0312	130.117	83.93	53.8414	128.401	241.493	65.5638	624.762	392.514	111.09	67.8527	103.73	129.544	121.378	109.184	93.601	62.8025	101.216	79.4944	229.351	98.8812	109.111	68.2121	141.352	129.323	42.0896	148.441	141.697
MER57-int	13.8259	11.6038	12.1819	7.95999	13.6518	6.62089	18.4865	4.62497	28.6577	15.7554	17.263	55.0434	21.8059	10.4185	27.472	34.2359	1.16795	0.189635	6.81538	9.37883	16.0567	8.01447	13.6667	6.49628	3.73055	12.0955	27.878	4.83093	62.2677	38.1304	8.78223	9.65999	13.2961	12.4188	8.40267	11.6688	8.77115	7.03666	12.7521	14.6467	26.432	7.06219	13.8805	10.4633	16.7226	17.7747	11.1069	22.676	17.2521
LTR10A	14.5766	0.0748424	0.119337	0	0	0.0333322	0.0652612	0.245045	0.104854	0.0524065	0	0.138176	0.347771	0.0693795	0.248618	0.249168	1.7407	0.193658	4.23656	2.02689	5.62474	3.42437	2.74372	4.2586	3.24776	5.19193	9.76185	1.5365	21.5128	11.7774	4.82551	4.11447	2.85732	10.2689	5.13893	4.63856	3.79735	4.05194	2.17111	2.75519	9.76792	3.30304	4.53453	1.77939	4.42143	11.0186	1.39942	4.4836	6.21381
LTR71B	11.189	0.0329332	0	0	0.059635	0.030424	0.0594578	0.16536	0.0678758	0	0.0260126	0.213217	0.128803	0.101822	0.145048	0	1.88348	0.195992	1.09582	1.80389	4.10465	1.39113	2.48205	1.05154	1.09613	3.15798	5.9952	2.01897	11.017	11.7246	2.26009	1.74766	1.4601	4.18104	8.43471	4.78578	3.93337	2.17488	4.166	3.02798	9.00474	5.84122	5.04957	2.0104	7.94339	4.48904	1.61308	5.9139	7.7556
MER61A	15.5935	0	0	2.22399	0.051614	4.70107	0.449076	1.84061	2.72548	2.58735	6.21753	3.13516	10.162	6.45775	4.73204	3.53322	1.58428	0.196328	4.16073	3.37942	5.66689	4.55732	8.96341	3.35122	1.78755	8.04739	18.9375	6.4357	41.1974	34.3693	8.58715	4.18241	5.46577	7.13726	15.6137	22.1164	13.424	7.45135	20.1791	8.50036	19.5899	12.6341	9.19487	4.92239	15.5057	15.1828	2.6793	13.1134	11.477
MER50	15.7367	4.25898	3.06137	7.01326	4.76352	2.48407	11.3935	6.76262	5.03495	6.42265	3.21185	5.9602	6.57497	9.00889	7.18514	4.60423	0.616162	0.19651	24.5425	16.8431	39.0287	13.4703	34.818	15.4536	10.7008	27.7833	70.1624	24.245	167.013	124.694	24.2741	21.3811	24.0901	34.3201	30.3371	24.9804	24.5001	10.9768	28.2393	22.595	88.4646	23.8789	36.2036	19.3424	34.6597	30.3462	14.0969	39.6273	40.7634
MER52D	20.4724	0.66125	0.259729	0.0502212	0.78486	0.315642	0.160726	0.719388	2.90544	0.165544	1.04046	2.68099	1.53271	1.64425	0.581584	1.4323	1.63438	0.196573	3.72289	4.72433	3.95909	3.189	6.76871	3.80254	3.23273	3.72876	8.94261	2.24623	45.3842	26.6984	7.0765	3.08307	3.57916	5.87942	7.70006	6.09179	5.9492	2.95088	4.23367	3.85394	18.969	4.90018	6.44476	3.37698	8.07933	8.58633	5.06632	4.17048	7.86993
LTR36	18.2987	13.9563	2.90421	12.321	20.2932	9.05887	5.40048	2.25224	6.51143	11.5699	3.96009	3.32602	12.4337	8.97401	6.19184	7.86188	-0.773547	0.197217	9.57417	6.14365	11.6268	14.3066	10.4931	10.174	10.8452	8.59193	34.6594	12.7362	52.913	36.9378	13.7717	10.9585	14.7238	8.50892	8.62118	25.1626	12.7275	3.66467	21.0211	20.9421	18.1183	8.88155	7.85968	6.80682	14.8941	18.4943	5.99397	18.5178	14.5418
MER77	23.1859	0.614135	0.663394	0.539426	1.2752	0.835694	0.728038	1.22742	0.842546	1.53351	0.964325	1.14645	2.14955	2.02184	1.16925	0.824078	0.682414	0.197529	10.3481	7.63066	15.6646	14.2067	21.7401	11.0261	9.82349	19.0323	31.9556	12.2935	96.5048	63.9388	15.5497	9.32878	18.4657	22.7551	14.197	12.7641	16.8574	8.02816	16.9096	14.7833	40.3195	17.0638	15.2157	9.87273	23.1043	15.8063	7.67971	19.4581	25.1461
LTR29	18.2209	0.570043	0.80533	1.1138	1.01113	0.474772	1.76576	2.08299	2.32628	0.987832	0.628852	6.70343	6.2609	1.19169	2.58325	2.13836	1.74613	0.198104	6.61999	6.21023	8.84925	5.63861	8.51423	6.34982	3.49636	10.0717	17.8156	5.09701	52.4817	32.0333	8.17093	4.77756	7.92951	11.0192	5.83093	5.83427	9.05757	4.86782	6.06593	8.09249	26.8301	6.09222	9.20636	3.67212	8.09583	6.53674	1.69586	11.7898	10.7203
LTR13_	11.0087	0.083205	0.0173491	0.0193911	0	0	0	0.209653	0.0424046	0.0577895	0.130408	0.0609505	0.0814477	0.118689	0.0897698	0.0203793	1.7582	0.199652	1.3527	1.24927	0.98628	0.0529031	2.06624	0.717622	0.496113	0.732028	1.11116	0.63943	3.19692	1.32164	1.1998	0.677792	0.810202	0.998604	1.29576	0.209134	0.530171	0.0310121	0.246358	0.608872	0.819928	0.26088	0.80237	1.35192	0.692134	0.307228	0.192813	0.065305	1.69524
HERVIP10F-int	18.495	0	0.00774558	0.0183235	0	0	0	0.148841	0.0460929	0	0	0.0500182	0.139986	0.0414449	0.0561092	0.0415397	3.32924	0.199937	1.89507	3.59842	4.6207	1.94174	2.09615	1.25546	1.12449	3.51287	4.20947	2.54838	14.1936	8.5824	4.04193	1.72078	1.40978	4.98622	1.64563	1.53923	1.40268	0.928245	1.23831	0.603665	6.5657	0.75795	1.14023	0.340211	1.98866	2.52204	0.598112	0.623429	2.93571
LTR66	12.0107	0.0594542	0.0672171	0	0	0.0689456	0.0601644	0.0689431	0.168326	0.133933	0.300713	0.101719	0.302024	0.143507	0.0587085	0.639849	2.33786	0.201242	1.7946	0.184292	5.11622	0.415853	1.81695	0.411263	0	1.25912	9.05076	1.65803	18.5405	9.93221	0.976681	1.07095	0.572383	1.9191	0.566225	1.25626	1.05781	1.63504	0.443648	0.701838	8.10227	1.94864	0.798103	0.107265	0.380566	1.43152	0.581214	1.12362	3.48192
MER34C_	18.4287	0.444956	1.24221	0.520611	1.30178	0.324771	2.15482	0.101705	1.58987	0.959553	1.06619	2.14422	0.7944	1.34125	2.46893	2.50343	0.979828	0.206368	5.69144	2.57497	4.93833	2.53585	10.1101	4.30948	0.975761	7.97416	14.645	10.568	50.9911	30.8841	2.19934	3.86437	5.33048	5.35651	4.86198	10.0668	5.13803	1.909	4.06142	5.39623	23.8222	2.71733	3.35359	3.41781	9.96808	3.48193	2.10971	10.4355	11.3322
MER68B	23.1446	0.109531	0	0	0	0	0.0690776	0.184555	0.0525718	0	0.0882166	0.317058	0.244656	0.0713468	0	0.143156	2.41789	0.207217	2.87114	4.34293	5.15557	3.91027	6.5554	3.97793	4.06534	6.41982	5.07504	1.67723	18.6314	10.2044	3.25272	2.28685	8.40462	4.88577	4.8061	7.4838	3.39537	1.94032	4.75125	5.75959	11.0214	5.34426	3.08676	2.47268	4.43362	5.68203	1.5287	6.3556	4.76143
HERVK14-int	10.1937	0.0162878	0.189585	0.0215741	0.00319666	0	0	0.102508	0.251902	0.225537	0.510035	0.106104	0.0858218	0.00683493	0.509144	0.420623	2.26585	0.209648	2.82187	4.80965	5.77443	3.67312	10.5737	6.92303	4.08034	7.20544	6.44948	1.74308	20.1631	4.90241	7.07148	3.84349	6.9451	7.66737	3.7811	5.90786	4.73314	3.21043	4.41762	4.0696	7.70244	5.30458	6.35088	5.30413	6.91678	3.06621	1.75099	2.69274	4.85825
MER9a1	5.492	0.114542	0	0	0.133956	0.309676	0.105677	0.22711	0.987985	0.325141	0.061304	0.415658	0.33336	0.406906	0.342311	1.23716	1.99262	0.210022	1.77558	2.70096	3.07685	0.693344	3.29211	2.24303	0.220239	2.34802	7.35414	2.31465	12.6371	8.05814	3.25097	1.95387	5.45582	3.02242	1.3064	3.27249	2.99997	1.20858	1.68375	1.18319	2.96518	2.02496	2.31954	1.40255	1.56023	2.00483	0.915883	2.28211	4.68202
LTR16B2	27.205	0.565989	0.52647	0.407338	0.726249	0.53752	1.25092	0.379859	1.26653	0.689017	0.84602	3.94926	1.12584	1.49328	1.33712	1.5783	1.33216	0.210602	15.5736	22.7289	22.4436	10.2311	19.9112	13.6084	16.7058	23.4504	52.5244	10.5828	110.198	74.0663	15.488	10.9678	29.6846	37.4394	27.821	14.0289	14.8422	11.4545	7.9613	18.4784	50.5131	18.1744	13.0827	19.0105	15.8821	24.3047	11.1708	20.8067	41.0779
LTR40c	24.8517	0.662323	0.116022	0.285137	0.607836	0.134316	0.948662	0.353099	0.779856	0.311613	0.706042	0.841303	0.470468	1.33218	0.280157	1.5042	1.05968	0.211415	8.26461	5.48506	10.4151	7.1857	7.75292	7.35848	7.0978	11.3039	22.7741	6.5336	36.1124	23.5317	12.9599	5.60937	7.60055	15.9029	6.53941	12.8227	7.70745	6.64069	7.20336	6.92394	30.2718	15.2055	17.115	8.335	10.1072	9.51455	8.0572	13.6894	9.08919
LTR72	14.8646	0.342712	0.0978939	0.316658	0.206859	0.106524	0.762718	0.773947	0.483943	0.725337	0.372783	3.39363	2.04201	0.301945	4.22454	0.850475	2.70178	0.211906	2.27228	1.75364	3.42997	2.23973	3.27861	3.0879	0.437689	1.16424	6.35849	1.77075	10.9251	5.41763	1.76857	1.85998	2.05536	4.09659	1.66721	2.42839	3.55421	2.72497	2.59917	2.21374	5.5845	4.60859	2.70576	0.840813	2.41684	6.69396	1.95447	3.51044	3.80662
LTR6B	6.48421	0.0731561	0	0.202554	0.0616125	0.106454	0.167584	0.707716	0.0263888	0.0807507	0.090041	0.269174	0.591341	0.666198	0.289467	0.207224	1.80245	0.211928	2.26463	1.28095	4.04439	3.53154	2.1219	1.97874	2.01959	4.66602	5.24985	0.751907	6.80524	3.6585	3.72285	2.14575	4.25579	3.99335	3.04693	6.34492	4.23788	1.29898	3.18039	2.5383	3.07588	3.78034	3.96607	2.10369	3.93437	2.05373	2.09262	2.22072	13.3012
LTR103_Mam	29.0286	0.930664	0.544246	1.5173	0.415341	0.203738	0.845842	1.9722	0.904528	1.58675	2.23125	0.614917	0.515604	1.56572	1.38317	1.27515	0.836241	0.21287	10.5286	2.92747	16.207	6.50443	13.0921	4.5602	5.56262	15.0978	20.0932	6.86279	61.5225	48.5747	13.4142	7.4647	7.89839	9.39431	8.52091	7.42537	2.61545	1.05315	5.84018	1.80346	22.5966	8.56769	6.97009	6.38592	5.01292	8.54241	1.90467	14.934	9.71449
MER73	18.0409	0.588113	0.0385848	0.592232	0.560211	1.55385	0.217595	0.259525	0.717778	0.0473256	0.135433	0.415188	0.38993	0.387016	0.36164	0.258876	-1.06312	0.213073	0.85048	0.840807	3.95734	0.674101	5.46981	1.41765	0.648198	1.9483	7.64741	0.485298	20.2003	16.0619	2.82823	1.39638	1.56423	4.65403	2.00587	1.29601	0.967194	0.52782	2.04	1.01156	10.1572	1.27158	1.9405	1.63412	1.31426	2.58321	0.710037	3.44097	0.938708
LTR25-int	20.1299	0.149255	0.0425202	0.0139863	0.139544	0.158443	0.0366841	0.395927	0.383325	0.189138	0.439446	0.0462998	0.40907	0.7494	0.0324544	0.296275	1.56357	0.213998	3.26762	2.82793	5.40646	3.54127	5.68814	2.58385	2.77871	4.63749	7.6189	2.09202	24.6685	17.6284	6.47735	5.00311	5.42284	4.9226	2.93266	4.23877	1.78026	2.62298	6.96636	5.36216	10.8431	1.78306	3.18457	3.36509	5.71389	4.37755	0.848894	6.34512	3.57535
Harlequin-int	9.23973	13.1896	3.35359	3.18381	12.8617	9.87249	21.8431	5.8391	12.0629	16.131	7.46449	49.7583	26.7421	10.6702	24.7385	20.4171	1.20419	0.220885	10.7768	10.0784	19.4388	10.1354	12.1497	13.2749	6.72604	15.9686	20.187	9.03021	52.8741	24.4187	15.966	10.5109	17.2875	16.458	24.6431	39.4302	32.7816	19.8031	19.7401	16.4702	32.5192	18.4611	26.2966	15.0074	43.3791	39.4014	10.3064	23.0814	16.3474
MER57F	18.4976	0.867121	0.0566347	0	0.767051	0.0445521	1.18278	0.261761	1.42715	0.74835	0	2.40225	1.03592	0.477204	2.15694	3.87351	1.96667	0.221001	4.18964	2.50805	8.55334	5.18899	11.6091	4.13569	4.08992	6.4613	14.5028	6.43525	25.793	21.231	7.28213	1.39482	6.90653	13.4892	30.204	19.6672	18.5542	11.6625	15.7492	10.2268	18.4196	27.9403	16.7233	11.1942	41.4708	35.2373	2.31733	8.30736	20.6413
LTR24C	14.4048	0	0.0829143	0	0	0	0.104029	0.215074	0	0.0517088	0.0472812	0.375736	0.459311	0.178794	0	0.0739544	3.18285	0.221277	6.21748	3.07622	6.65836	3.08449	5.42187	0.979505	1.04805	10.7626	10.7474	1.53644	41.1722	29.841	5.33235	4.80152	4.37264	8.85409	2.70608	9.16308	4.96008	4.81593	4.11483	6.55544	22.8963	21.1181	6.13935	4.41538	13.4212	5.33862	4.50157	18.0927	10.4326
MLT1F2	24.3117	39.9423	24.5738	37.377	46.9626	31.7392	39.2493	34.5507	50.6933	81.5825	35.1663	44.9393	57.0512	36.6579	89.8825	59.702	0.551805	0.224859	70.6472	55.5721	104.764	64.277	123.825	66.8095	52.1138	112.788	182.114	60.6164	444.699	241.235	85.0839	63.6406	94.6181	109.525	84.7206	100.805	77.6646	62.5584	67.8776	61.8475	163.426	64.9903	96.0993	52.0753	112.577	111.27	40.7487	116.991	141.43
LTR106_Mam	25.0583	0.113452	0.0494297	0	0.100581	0.106974	0	0.0714149	0.0252996	0	0	0.0200984	0.051177	0	0.128275	0	-1.32234	0.22552	5.37843	3.00774	10.5475	12.561	7.6017	9.47333	2.84352	3.53288	12.3295	5.13343	42.718	27.4752	5.5495	2.84031	4.61335	4.59562	6.44395	14.8583	7.77176	6.16843	6.22018	3.71982	13.6185	3.26277	5.50317	2.26097	14.2516	8.47436	3.83095	5.99784	4.66944
LTR47B4	15.2342	0.0476686	0	0	0	0	1.04914	0.0803199	1.28898	0.337039	0.0760661	0.263469	0.112615	0	1.40514	2.78784	6.27846	0.234513	1.57975	0.670229	1.65789	0.899675	1.28729	0.891528	0.393451	0.758645	2.04988	0.192683	4.33794	3.7113	4.00918	1.42744	1.36494	1.34455	0.645491	1.46031	1.95688	1.484	2.14404	0.767479	5.32472	1.24602	3.06625	2.00627	2.61022	3.04157	0.749486	2.1169	11.2591
LTR88b	29.5191	3.30348	2.75005	2.0946	2.49913	4.41943	5.00299	5.04977	4.21939	9.63912	1.70327	7.58745	4.62623	5.31084	3.48837	2.77432	0.713198	0.235508	19.5625	12.2667	27.8885	13.6624	43.6477	19.0492	9.71993	30.9348	68.8835	25.8885	180.642	113.506	21.2047	15.7116	24.8969	44.5555	19.8049	41.2099	15.1415	16.3397	21.0854	19.9798	58.4628	25.8273	22.6748	20.727	26.326	21.3285	11.4611	48.0777	37.5176
MamGypLTR1a	29.2242	1.96143	3.48759	1.23697	3.01469	1.59568	2.89096	3.54789	3.92793	3.01446	7.52745	4.40568	1.49127	3.27498	3.41814	2.87893	0.687196	0.236414	8.00681	8.15578	13.6128	6.04222	18.9346	6.23041	5.02269	10.8002	35.4904	7.17646	88.6132	56.0294	9.49874	4.62121	11.1164	13.3874	7.59186	5.26492	9.26951	4.39431	7.13098	6.47369	27.8632	4.71643	6.25961	6.08371	11.4141	6.56465	2.53329	14.8099	7.49944
LTR54	16.7228	0.361186	0.102498	0.753176	0.940649	0.477888	0.490618	0.959458	1.18282	0.593356	0.624808	0.866368	2.35624	1.57966	2.01617	0.362306	1.06558	0.23795	13.5503	7.89003	25.3059	9.52946	15.5149	5.121	5.47781	16.0388	25.2218	11.2201	80.9655	50.4039	17.367	8.12648	16.9863	17.1175	15.3972	16.4411	9.4125	5.15408	16.8333	9.75276	42.8875	19.2611	17.2751	12.0949	19.7744	16.3527	8.43901	18.4673	30.7889
LTR21A	13.6015	0	0	0.0355312	0	0	0.120261	0.148646	0	0.0312603	0	0.191526	0	0.128085	0	0.045077	3.22588	0.244627	1.51453	0.913018	1.6632	0.806932	2.61018	2.04562	0.792195	1.36467	2.68225	0.510148	4.16994	3.40901	2.9756	2.14713	2.04944	2.23754	0.285075	0.585483	0	0.379264	1.37434	0.42664	3.61564	0.778099	0.613983	0.494488	1.71844	1.87392	0.633775	0.706084	0.475523
MER70C	23.0795	0.0799035	0	0.0352531	0	0.141939	0.104022	0.283532	0.055265	0.225484	0.0608827	0.226091	0.15589	0.114271	0	0.0775915	1.34149	0.246889	1.19837	1.66327	1.80119	1.39319	2.62187	1.1981	0.574128	2.44836	6.89002	0.724203	23.1492	10.6661	0.970783	1.17115	0.854561	2.56279	2.0425	0.716538	0.103153	0.52793	1.73407	1.24264	6.27925	0.312945	1.01299	0.355579	1.72982	1.78673	1.44295	0.882981	1.06957
LTR16D	29.1977	0.366563	0	0.245379	0.501745	0.19557	0.683218	0.209485	0.704333	1.03449	0.392133	0.351984	0.528085	0.203536	1.69909	0.529684	1.27483	0.248374	6.70045	5.52518	21.1807	4.67287	24.4376	14.1858	3.56605	18.8973	38.4847	13.5058	92.1092	66.1533	11.2415	9.13075	11.7079	24.8614	15.134	15.1152	17.3233	8.0822	11.9077	9.27522	41.2098	12.215	16.0424	6.4219	25.441	12.9942	7.70795	14.3802	16.4851
MER68	20.8372	1.27085	0.219111	0.219288	1.08737	0.065345	1.02547	1.0995	0.481535	1.18167	0.368362	1.66813	1.72065	0.773744	0.845655	1.13812	0.847963	0.251473	6.70873	6.68891	12.1586	3.77847	13.5672	6.47733	4.6334	14.376	17.0026	6.24591	59.6066	29.7385	11.2989	5.60798	9.78512	16.2362	11.0228	9.22994	9.0346	5.02399	8.92541	6.94839	21.7151	10.7774	9.16264	6.46586	15.3498	14.615	3.19193	11.3723	15.1184
LTR15	11.2084	2.17993	1.97881	2.50806	2.52768	2.48282	3.20799	1.64945	3.70224	3.56387	1.40947	4.53289	3.97892	2.27145	6.00425	4.02403	0.556375	0.251843	1.28143	1.52374	3.30437	2.04742	4.93356	2.90227	0.669179	3.1864	5.24778	1.83872	9.16343	5.99615	2.15552	1.84745	4.60173	4.33434	3.13657	2.40907	1.56205	1.23286	4.64366	2.52618	5.54423	1.22999	2.56489	2.57535	1.67074	5.40884	2.25607	2.39508	2.48145
LTR41	23.1529	3.77609	1.84035	1.46578	2.74577	0.9734	3.54544	2.66136	2.20741	2.12977	4.38327	7.03338	4.907	3.62732	2.28939	2.45275	0.705878	0.252501	19.456	13.4857	31.306	12.2727	27.3299	21.5769	6.36676	31.4168	43.0834	13.1947	116.619	57.9178	24.3997	18.9433	24.1298	50.708	23.4323	32.835	18.0833	13.8881	28.5898	13.2509	42.746	28.7077	22.6944	13.0666	31.5372	23.4023	11.4195	24.0683	30.7362
LTR16E2	30.6243	2.4052	1.23023	1.74848	2.12683	0.607167	2.21011	2.95046	1.8136	1.7587	1.56878	6.6879	6.16792	3.3908	2.43944	2.14477	0.939241	0.253106	21.2936	22.4312	35.6246	19.0932	37.2308	25.9036	13.7369	36.8484	72.7448	27.9932	207.622	121.358	27.235	15.0503	35.5288	31.7273	51.5925	61.6055	34.6517	22.8674	38.5042	36.7048	86.4278	50.2228	51.4578	21.4209	67.7612	56.3349	20.9319	49.7444	41.2564
MER34B	18.4783	1.05173	1.92073	3.27236	1.37114	0.832169	7.36805	0.5713	5.81696	3.03923	0.889789	17.4899	6.82102	2.21878	9.29874	3.18663	1.74666	0.254395	6.79288	4.5502	10.5527	8.99988	8.24017	5.12222	3.25524	12.5206	15.945	7.07528	54.3193	23.9211	5.54997	5.32988	7.04387	7.22989	9.39669	8.74822	7.26692	8.21937	13.6905	4.56457	21.8942	3.83045	10.0342	4.02187	10.4699	7.30585	4.33001	10.4633	15.4629
PABL_A-int	12.4933	0.596423	0.321953	0.00731102	0.376136	0.323537	0.0359546	0.166591	0.266337	0.343916	0.253981	0.337903	0.111587	0.184749	0.0891203	0.0614686	-0.811982	0.254908	1.36028	1.19534	5.40264	3.59173	1.79675	2.43688	0.854901	4.43383	4.01066	4.24609	18.0187	12.3763	2.37934	2.46068	0.667659	3.2384	0.295787	1.50525	0.0721237	0.303019	1.87384	0.657617	8.7185	0.305717	0.70544	1.44921	1.03763	2.40109	2.60308	4.15736	4.14199
LTR14B	10.0394	0	0	0	0	0.0441185	0.129331	0.0704954	0.163888	0.233834	0.075696	0	0.0530332	0	0	0	3.04107	0.25498	2.98694	4.6929	7.33446	4.04003	7.0964	8.15884	3.3109	8.74751	10.5009	4.50124	19.2361	16.5754	5.71877	3.97838	7.26287	5.34129	5.66566	5.15224	3.21254	3.53517	2.74821	3.57548	12.2048	3.30588	4.94509	4.18757	5.34764	3.7293	3.3139	3.12024	7.91459
THE1C-int	12.5476	0.383024	0.567218	0.334081	1.43828	0.291068	1.51693	1.153	0.674655	1.16963	0.393465	1.25491	0.800296	1.24898	2.07828	0.451331	0.833596	0.255705	5.14114	4.4161	9.75368	4.552	9.98676	4.3813	3.96099	10.5765	21.1618	4.81773	63.8357	38.6122	8.0683	5.00838	7.00102	12.2711	6.9488	3.87866	5.71334	1.43183	7.92676	8.46936	17.8168	11.0111	7.16315	5.00415	7.97443	9.93566	5.1941	5.33853	9.59048
LTR57-int	18.9875	0.193221	0	0.055772	0.10947	0	0.109712	0.137703	0.111415	0.124324	0.106005	0.399884	0.384384	0	0.160585	0.234456	1.3026	0.259974	2.15969	2.11789	5.52376	1.03246	2.23545	1.8421	1.49621	3.62411	3.62491	1.30882	15.5474	12.048	2.74526	3.27713	1.81256	2.16109	7.36683	8.84144	5.23382	5.19177	1.67704	2.51582	5.93659	2.98873	3.58081	2.04198	5.54872	8.19383	1.31684	2.77015	1.64402
LTR33B	29.4873	3.00425	1.39929	1.46549	2.63571	2.49926	0.335894	0.392932	1.08782	2.64658	0.644788	2.09084	1.28588	1.69741	2.57179	1.85227	-0.591447	0.259981	7.98765	11.4405	20.1862	8.82796	19.5114	7.18461	6.11051	24.5581	36.533	9.1279	128.441	81.1164	11.4238	8.20966	13.6867	29.1312	9.24027	18.7961	12.7753	5.68224	8.88758	8.31411	52.453	11.2635	11.4982	10.3876	20.8509	17.5169	4.55733	17.7552	18.5651
MLT1F1	23.0771	13.3517	12.7031	13.0201	14.7795	8.30795	21.1963	9.8731	13.4029	23.5982	11.6277	18.4002	15.5011	12.9039	23.3903	14.43	0.402426	0.260023	26.5904	25.7956	53.7021	17.2696	45.3807	28.9608	24.8228	50.6888	77.5756	23.8908	214.509	150.754	44.4285	25.3459	35.3407	55.0016	31.6177	27.7599	28.091	20.9982	27.9008	28.0615	93.3582	40.2564	43.2247	19.4815	53.6898	45.3042	14.4991	51.7797	54.1568
LTR16B	27.0197	1.40705	1.67288	1.82499	1.5473	1.1581	1.79208	1.89342	1.94829	0.68641	2.62577	3.25131	2.11392	3.18245	2.44625	1.3791	0.486109	0.260281	9.66922	7.05319	30.1371	19.9481	22.4557	19.3304	3.50931	18.8387	32.6655	12.7993	77.9632	52.5267	15.1154	10.0707	22.9565	19.0423	21.5835	34.6563	12.5441	20.5611	20.321	25.3522	35.2822	20.0051	38.4018	6.48402	36.5915	27.6028	12.9714	53.5609	18.572
LTR81B	27.9481	1.28018	0.366078	0.777892	0.878711	0.483781	0.486536	0.859509	0.457109	1.04701	2.27041	1.72057	1.58812	3.23964	2.53005	0.769414	0.982924	0.260391	25.6722	21.9743	24.5396	21.1609	25.3686	27.0719	14.5234	41.264	76.9823	21.6912	141.623	76.7281	39.224	22.8256	25.0057	37.9357	16.796	17.4833	25.372	5.98533	13.7157	11.6341	42.2619	22.9776	23.862	20.7492	27.0391	26.4628	5.93584	35.2669	34.8489
MER57C2	18.3294	33.3039	15.6683	23.3829	31.732	15.4553	40.7836	12.4383	57.8959	62.2366	21.521	36.8796	95.3858	51.3139	38.0861	16.5705	0.857214	0.260815	1.51874	2.59118	3.05512	0.597424	3.76889	0.725076	1.94756	3.41012	7.03731	6.60922	29.0794	12.7155	3.29128	2.36952	1.98125	2.10004	3.21978	2.93212	0.549878	0.916358	3.13737	0.756102	6.03798	1.698	2.04717	0.506337	1.62426	0.580419	0.947836	4.72728	5.60699
LTR65	22.0991	0.764887	0.735033	0.57903	0.81594	0.595085	0.640332	0.918896	2.6885	0.348586	0.54319	2.30287	2.01763	1.07371	4.75902	2.03261	1.3116	0.260994	6.7902	8.75314	7.43777	5.77505	8.70673	4.59926	4.01806	7.97473	9.75358	2.78715	32.3113	25.6773	7.5076	6.06844	7.23045	9.56789	6.88062	5.08464	3.68547	3.15219	7.25303	4.91759	19.6067	7.29052	7.49069	2.60245	6.8462	9.10265	3.30755	6.06676	10.6226
LTR73	17.3813	0.151772	0.0819053	0	0.192001	0.383262	0.438703	0.547781	0.071558	0.127487	0.204725	0.315555	0.280369	0.385183	0.880745	0.253817	1.11569	0.261721	2.60294	5.58356	5.99838	2.97351	8.46105	3.85302	2.8664	5.00796	9.26446	1.24939	17.387	9.0401	2.90269	4.17107	3.00645	4.12753	3.68999	3.58826	9.25854	1.888	2.65931	4.21534	16.5771	5.93457	5.75242	6.76084	8.7481	4.91561	2.03426	2.84866	5.10275
MLT1H-int	27.8345	0.315464	0.327493	1.06708	0.739209	0.14495	0.718314	0.0979655	0.137909	0.106234	0.456262	0.203467	0.622423	0.133797	0.050115	0	-1.03816	0.261754	19.5914	28.3871	30.6744	20.4609	24.7687	35.2026	23.6929	34.9067	63.2715	23.7847	117.719	80.3923	27.9886	19.5928	44.7702	42.3762	82.2032	60.8799	43.6995	18.4414	86.548	51.7347	36.5588	83.7137	62.4555	32.2892	66.9751	74.4363	16.6079	42.3056	106.03
LTR5	12.7688	0	0.0843799	0	0	0	0	0.24887	0	0.555739	0.23569	0.956358	0.077541	0.0953093	0	0.332146	3.88984	0.261831	0	0.140067	0.147451	0.256233	0.204459	0	0.14794	0.576695	3.25445	0	4.66094	1.30274	0.296995	0.460207	0.647107	0.142695	0.339258	0	0	0.202889	0	0	1.31401	0.158027	0	0	0.207086	0	0	0	0
LTR48	20.0324	0.550523	0.256364	0.38872	1.16535	0.227999	0.268002	0.833644	0.721412	0.884827	0.61176	1.57797	0.713692	2.36779	1.59319	0.694751	0.987575	0.261978	6.18284	5.72894	13.257	7.07476	13.4048	7.03685	3.68507	12.9194	25.4833	6.13946	66.0598	29.2899	8.74605	6.17233	9.16014	8.23137	7.82433	9.89549	9.97371	4.79977	9.73396	9.46042	23.3599	10.2078	17.9647	3.359	17.12	9.0843	3.34249	13.9701	17.1879
LTR13A	7.05366	0.0606955	0.191281	0.0561194	0.0733208	0.0379757	0.160569	0.694492	0.350397	0.0424594	0.12928	0.192457	0.209277	1.03991	0.137861	0.276264	1.94649	0.26204	5.48179	8.48178	8.58615	2.11329	9.05001	7.05516	5.08032	7.77523	7.69524	4.38851	14.0279	9.98261	6.35537	3.93274	7.45886	9.93658	26.2633	17.7269	13.8884	9.6368	17.1578	14.5393	7.79547	17.5176	20.5986	9.04961	14.5592	22.7809	3.27238	6.45106	9.69143
LTR76	12.8556	0	0	0.0253723	0	0	15.5861	0.0895704	1.31369	0.0193726	0.0438184	13.2871	1.76577	0.0748673	17.3876	3.93394	10.0421	0.262159	1.8419	0.847027	2.79934	0.604716	1.7264	1.55675	0.821574	1.99093	2.63339	0.114905	8.593	9.35692	2.88807	1.45822	2.97551	2.96202	3.97359	1.96731	1.09471	1.06456	2.19773	2.04725	4.42955	1.15688	6.41619	1.34102	2.01181	3.75074	2.6938	1.26488	3.92426
MER11D	5.96649	0.044976	0.172657	0.103293	0.0202896	0.0208422	0.020366	0.132293	0.0154996	0.270342	0.126187	0.113261	0.177225	0.414789	0.181602	0.219781	1.20672	0.262521	1.15986	1.22124	4.63764	0.375893	3.86833	1.61007	0.298511	1.55329	4.64408	1.41273	13.7113	7.03248	3.09159	0.77233	1.50281	2.08701	1.36608	3.99767	1.47734	1.18509	2.84073	0.379727	3.26289	1.97269	1.4934	0.72069	1.26003	2.45477	0.674989	2.65415	2.44313
MER41G	15.4138	0	0.0888682	0	0	0.0964505	0.235617	0.125865	0.336144	0	0.222498	1.34956	0.0408327	1.04169	0.183933	0.25176	3.35332	0.262647	4.9136	6.28578	9.50444	3.8136	4.67718	6.18058	2.98587	4.85807	11.5074	2.73187	12.8911	11.1816	7.02801	5.02896	8.46226	5.57835	29.6401	25.4765	24.1898	6.461	22.3696	12.1076	15.442	11.7449	14.5029	6.66561	12.3896	15.0481	2.37271	24.5582	12.4723
LTR40a	25.1495	0.154504	0.140723	0.124916	0.0951589	0.0355543	0.716006	0.368781	0.551901	0.385178	0.030501	0.0940501	2.51011	0.57063	0.699043	0.478672	2.53942	0.262995	12.2052	11.3427	29.978	14.7685	23.8378	16.0671	9.32923	28.8805	56.4291	19.2728	177.884	101.345	15.8016	8.87304	20.2009	18.1297	21.7363	32.0722	17.4135	13.7588	22.2943	16.3246	53.6389	17.9296	31.7725	10.8906	31.7931	20.0288	9.67392	31.0731	20.7914
LTR9A1	14.3381	0.529882	0.0749203	0.13644	0.902853	0.189729	1.78221	1.89428	0.188729	1.08113	0.633332	0.406072	1.03799	1.7624	0.395442	0.0282994	1.32833	0.263369	5.53753	2.60101	6.62675	2.87592	4.86447	4.41296	1.13961	8.21834	12.293	4.87274	27.2576	21.3055	3.45203	3.20914	6.06527	8.19379	5.70788	8.20568	5.48579	3.70452	6.53351	6.93973	20.1846	6.20231	7.02411	2.02532	11.4862	7.40012	4.21005	9.56525	18.6813
MER31-int	21.894	2.20109	1.27692	0.187649	2.05089	0.128437	3.59389	1.80263	1.08255	5.296	2.11643	1.20092	1.30412	3.04456	6.66866	0.997604	1.21341	0.263388	9.10989	6.02186	13.9557	7.75827	8.17253	10.9885	6.31671	13.7535	33.8962	8.03252	74.9048	36.035	10.0088	13.698	13.067	16.7614	4.12843	10.3878	12.7552	4.17879	9.14763	6.28354	25.429	6.70904	8.36479	12.0589	18.1055	8.59411	4.83302	8.57434	15.5123
LTR16	27.3164	2.4737	2.01489	3.50028	2.45723	1.68482	2.20568	2.90822	3.11245	3.04668	1.72599	3.2673	6.72415	3.96577	5.62999	3.72189	0.581601	0.263675	28.4969	17.1883	39.4297	18.679	37.2697	25.2614	9.43277	38.0496	90.6078	19.0151	252.979	136.834	31.1816	15.1775	41.2467	33.59	23.8846	27.2088	35.7456	16.4719	26.3595	28.5263	99.9078	27.6269	26.4799	20.2387	38.6822	39.5912	14.1992	35.2082	57.4698
MER65C	19.1683	3.78359	5.30248	1.29236	4.54784	1.95613	1.78144	2.8504	1.79965	0.865353	1.78535	2.71697	1.67469	4.76702	0.196032	2.80439	-0.668649	0.26393	11.6045	12.7741	22.7736	14.7244	20.1696	22.3658	7.55853	17.6651	24.7115	7.87438	46.1117	25.3569	23.2338	14.8667	19.0034	17.7886	25.089	14.2892	16.4995	6.38878	9.25602	11.0152	24.513	20.2963	23.8477	14.424	14.7204	20.0803	7.0877	17.6905	31.984
LTR26D	14.1296	0.134458	0.0602101	0.0306888	0.0663608	0.034084	0.266442	0.123499	0.228124	0.0495691	0	0.226012	0.168379	0	0.194996	0.485408	1.41903	0.264	0.989125	2.7972	4.94416	1.31148	6.24809	1.99531	2.59958	4.10945	6.77332	2.60062	22.7081	7.7538	4.60543	2.7491	2.85019	7.87952	3.56283	4.59014	2.45794	1.05039	2.35131	1.68797	3.61468	2.63098	3.05237	1.7809	4.64142	5.13343	1.50002	2.16871	6.83165
MER66D	16.8279	0	0	0.0305846	0	0	0	0.269294	0.042338	0.0456961	0.0325429	0.076391	0	0.0770717	0.512549	0.402815	4.57573	0.264161	7.16936	10.4193	19.0122	5.12373	17.3781	13.8696	11.7931	13.3736	23.5725	9.30645	41.0942	9.48475	11.5787	8.78977	12.2427	9.44581	6.71484	20.3401	4.66246	14.9357	8.7503	8.56429	13.7134	11.7126	10.7863	10.0534	8.70415	30.9743	3.38232	21.2029	40.0699
HERVL18-int	17.4445	0.0718101	0	0.0110585	0.0108361	0	0	0.0737871	0.111383	0.0101716	0.151465	0.0642888	0.0818838	0.154641	0.00733545	0	1.8052	0.264216	0.836424	0.514885	3.14958	0.39844	3.46428	1.58885	2.18662	2.71669	6.46747	0.917995	16.7546	11.6138	2.97134	1.53354	1.05799	3.10796	3.77431	1.00467	0.801658	1.04629	0.643656	0.699981	4.07929	0.299778	0.498828	0.288791	1.67245	1.41726	2.2394	1.10108	2.81293
LTR44	17.3176	0.200994	0.549671	0	0.0348165	0	0	0	0	0.178047	0	0	0.137081	0	0	0	-2.31764	0.264348	2.55428	2.21407	7.94093	1.2744	4.83815	3.51785	3.90722	4.49711	8.15059	1.43733	22.6489	15.9242	2.47441	3.99722	1.98142	5.31062	0.989717	1.55401	1.52244	1.32229	0.410399	2.64355	12.1169	2.61592	2.3877	0.436394	1.24514	1.92805	0.54776	9.57172	6.92936
MLT2F	25.9786	0.92802	0.74162	0.849573	1.82009	0.482392	1.0047	1.67713	1.60203	1.04639	0.826395	1.69673	1.68709	1.54585	1.37994	0.850616	0.46564	0.264614	18.1191	21.2292	33.0418	11.2524	35.6071	12.7795	13.4605	33.1063	59.4324	14.375	149.053	79.4543	19.4147	21.3337	21.6395	29.3886	36.5343	29.3018	25.7623	22.7591	26.5028	42.0951	53.0807	46.8784	42.0039	18.0609	25.3811	46.2942	11.0409	33.9121	14.3888
LTR50	24.2789	0.891921	0.162277	0.178128	0.271342	0	0.929475	1.22961	0.370541	0.500285	0.348677	0.409503	1.28678	0.813296	0.376224	0.131474	1.08865	0.264951	19.6768	16.6317	39.0228	20.842	35.8384	18.2055	11.5874	39.1787	82.2234	21.5887	194.14	137.115	33.5295	16.93	32.5899	38.1001	26.4024	27.2526	21.7111	12.5919	21.8607	25.2611	74.2187	22.4187	23.3562	17.5972	45.3174	30.4479	8.37999	53.0059	45.1694
LTR103b_Mam	29.3411	3.93276	3.37013	6.03055	1.66671	1.7121	5.55126	4.5117	3.58819	3.54022	4.03767	18.0416	7.38004	6.07443	9.12716	4.95396	0.999076	0.265268	5.811	3.21875	9.43194	3.08699	5.44579	2.08071	2.3315	9.53153	19.6384	4.72293	48.0153	35.0157	13.0721	3.78456	6.74797	10.0433	4.80374	7.98112	5.2952	1.40846	2.12801	3.46926	20.5002	4.74865	5.89043	2.86621	11.3732	4.951	0.637186	7.996	8.65362
MER92-int	20.9183	0.16223	0.317324	0.0691264	0.422193	0.301849	0.332874	0.468532	0.134146	0.813299	0.550775	1.56084	2.17564	0.215578	0.287371	0.85356	1.53817	0.265498	2.71469	2.43644	7.42189	3.37354	12.4548	2.63864	3.10902	9.04053	18.4298	4.86413	61.408	38.5327	5.32379	3.59346	4.79904	9.32239	4.01186	3.46881	3.77827	1.98896	3.64081	4.19097	16.4883	3.5563	2.68634	2.62795	4.20975	4.47798	0.182711	7.9412	19.2639
MER89	20.3133	5.98625	4.1256	4.1229	5.46555	1.61806	3.2216	1.17341	2.2146	2.99569	1.84832	3.85897	4.7979	3.99193	4.54966	1.33336	-0.507835	0.266277	8.89059	9.14168	15.5912	9.3674	22.7481	11.135	5.32345	16.3759	32.8304	9.81569	81.4629	40.0599	16.5123	9.41022	15.9643	21.5577	12.6384	10.0493	11.0893	8.56093	12.649	8.14981	39.2158	7.88515	14.3637	11.0739	23.1948	15.7812	4.83193	16.7485	13.7136
HERVL32-int	26.3247	0.074468	0.050628	0	0	0	0.268461	0.099548	0.146094	0	0.0471379	0.171019	0.372197	0.0109653	0	0.0573707	2.22884	0.266958	1.25864	0.159082	0.118375	0.281856	1.03585	0.0897936	0.0257854	0.572578	3.08252	0.546696	6.42045	4.41657	0.139238	0.229019	0.532403	1.33028	0.101777	0.707382	0.156331	0.167502	1.26796	0.188789	1.42597	0.298993	0.507939	0	0.194503	0.0989274	1.09393	0.689444	2.02544
MER83A-int	20.5922	0	0.200487	0	0	0.145062	0	0	0.107877	0.0478419	0	0	0	0	0	0	-2.14994	0.268269	0.700321	0.668719	1.19207	0	0.979698	0.176317	0	2.22178	5.9924	0.12259	12.5616	4.24448	0.765382	0.760797	0.919295	1.24158	0.486098	0.141334	0.416923	0.348438	0.296489	0.217873	2.67028	0	0.655053	0.215367	1.25835	0.835328	0	0.459179	0.342297
LTR10C	8.52941	0.69368	0	1.08357	1.60101	0.477176	0.552062	0.346742	0.159742	0.351463	0.0267737	1.27649	0.433233	0.0650827	0.324994	0.279449	-1.01482	0.26884	5.92504	2.93698	9.33259	4.25509	8.21973	6.29323	5.18107	12.8174	12.2054	6.49798	37.4603	23.9532	6.74369	6.54918	8.71909	7.53037	9.08108	5.22535	4.91451	3.49205	6.121	2.54518	14.2381	4.55678	6.56882	3.76376	8.28762	5.40715	1.77837	9.21407	15.0413
MER31A	17.2777	1.4973	0.215117	1.17683	1.84692	0.483854	4.35044	1.10609	1.07443	2.90317	2.11878	1.98113	1.62821	1.90713	8.00411	1.08914	1.32538	0.274456	20.7277	27.9103	89.5232	49.4791	45.3313	38.9287	23.981	56.9685	63.7331	14.5588	109.984	69.1357	34.6617	26.6871	58.5408	77.6086	80.5843	75.7602	50.2952	38.7175	32.9606	34.6398	99.2102	56.8195	62.9121	45.6147	88.0022	87.8232	34.6986	98.5058	36.7619
MER21C	22.1332	4.26473	1.38693	4.20605	7.07888	2.6735	6.46596	1.8809	5.90247	5.3632	4.29601	7.79102	7.81289	6.37664	13.7394	4.17948	0.702139	0.27702	53.4061	42.6863	92.4459	43.5864	68.2562	52.1553	31.4799	93.9725	156.02	44.4142	349.714	241.538	70.183	43.8362	73.9489	106.156	66.8276	65.5234	55.932	56.0948	61.3375	54.0178	165.543	52.3914	63.4851	53.4965	86.7929	78.7254	42.292	104.68	130.89
LTR23	15.2623	0.277167	0.205777	0.445022	0.368524	0.302933	0.511911	1.02404	0.345888	0.294512	0.111376	1.25155	0.398452	0.234699	1.36279	0.929015	1.01493	0.277315	12.6367	8.25422	13.9947	7.06814	15.8848	5.47652	6.34236	16.5891	25.081	10.6648	91.9273	79.5764	18.7617	10.8441	17.9041	13.8723	22.2069	14.018	15.0436	5.48672	14.4052	17.1394	37.9618	6.33766	14.9137	6.33435	18.9302	12.5022	13.8033	17.9935	15.0891
LTR78	30.1629	9.58324	9.56724	11.3632	11.3338	10.2216	13.9315	8.3926	11.6139	15.9408	9.72143	24.1365	20.5539	11.3068	28.1921	9.14093	0.554377	0.277836	42.6554	34.6193	72.3508	38.4338	59.567	42.0389	22.825	62.4766	139.512	41.821	354.736	233.549	64.3539	41.7221	48.497	71.2994	60.7782	49.575	41.0041	23.7652	29.8315	48.4542	131.675	48.6266	47.6528	26.8629	66.9886	62.3774	22.407	68.5554	56.3242
LTR46-int	14.4983	0.316463	0	0.025301	0	0	0	0	0	0	0	0.0198161	0	0	0	0	-5.10825	0.277956	0.740537	0.809106	0.634254	1.71782	1.89471	1.4495	0.189907	1.80331	2.38934	0.641691	6.66627	3.98602	1.23402	1.31942	1.92607	1.63696	1.30762	0.438522	0.68326	0.625768	1.10773	0.546937	1.82845	1.50067	0.0377996	0.761149	0.907323	0.951155	0.249851	0.965391	0.707337
LTR53B	21.2193	0.0453406	0	0.0396792	0.233286	0	0.156109	0.415746	0.0552895	0.363556	0	0.124309	0.338292	0.0716176	0.342747	0	1.55275	0.282422	3.57024	2.02824	3.84661	1.73102	4.33065	2.95291	1.65806	4.772	5.22189	1.68445	11.668	6.5422	4.76647	3.88678	4.24015	4.40539	6.27891	5.91138	3.56219	1.99419	2.22537	4.78394	5.57349	7.57974	5.56157	3.10616	6.66346	9.20643	1.61768	2.31157	3.02508
LTR1E	18.0569	0.136616	0.0210154	0	0.252273	0.0453794	0.135409	0.209776	0.276359	0.24593	0	0.198212	0.120732	0.0729944	0.35486	0.168277	0.969103	0.283542	1.26055	1.05971	1.4851	0.661627	1.87938	1.17597	0.98734	1.51494	5.29658	2.75337	13.1296	10.8576	0.937233	0.472499	1.71075	1.60135	0.842089	0.258419	1.43453	0.477576	0.721952	0.601838	3.88572	0.533779	0.23844	0.202142	1.51035	0.676344	0.546416	1.04425	2.09807
LTR8	15.0474	8.6705	4.20499	15.3245	10.3838	12.4446	13.9126	7.87572	10.1586	17.5335	11.4668	12.8707	17.4598	15.1321	15.5506	10.0797	0.371609	0.287783	35.8779	34.2588	62.4693	31.2165	49.8209	35.2563	24.7096	62.8373	97.5113	33.2099	237.187	166.419	40.1404	33.6087	50.3699	66.5594	54.1402	49.3579	51.0744	35.1452	59.776	41.7802	109.995	38.6181	66.1893	32.0735	60.8674	67.6465	25.9191	57.6265	60.6037
MER9a3	7.37103	0.0761606	0	0.0353916	0.106484	0.160466	0.109129	0.280737	0.170845	0.0273995	0.0324073	0.147974	0.154863	0.603884	0.538609	0.114281	1.52604	0.28875	7.68359	5.11033	9.9874	5.15053	5.23461	2.52675	5.38848	10.3953	11.8205	4.90041	26.22	15.4581	5.79496	4.53005	5.43116	8.27507	5.73772	5.01415	5.78457	5.66504	11.3163	5.23377	8.02693	6.70344	7.35793	7.67149	4.97325	7.30024	5.34333	10.6755	6.31224
LTR1A1	14.2676	0.145441	0	0.0666504	0.0219825	0.108999	0.0649151	0.061166	0.166321	0.0997911	0.0969159	0.0682423	0.131199	0.141132	0.0880183	0.160249	0.651703	0.288926	2.29216	3.29768	5.33552	3.15112	7.78809	5.51323	1.73315	4.26235	5.79434	1.34814	21.5368	10.1513	6.83747	2.50839	4.81577	6.33771	3.41614	2.90249	6.13813	2.1045	2.40608	6.30075	6.82866	3.93548	5.86486	4.5138	3.22472	3.63827	0.863291	4.33879	6.2806
LTR42	19.1282	0.121059	0.26467	0.111856	0.143799	0.0385802	0.121359	0.328826	0.139205	0.307021	0.227755	0.381436	1.27939	0.79124	0.245056	0.114108	1.53298	0.291952	8.75623	3.68325	12.3061	3.11464	13.3214	6.22339	2.51334	7.88532	8.76268	5.49765	26.4896	16.9234	4.77025	4.12561	9.56913	12.6439	27.2285	28.7878	20.9613	13.919	30.378	7.83824	22.1488	8.17738	18.4845	6.54198	15.5213	27.3604	8.34111	22.9184	20.2809
LTR105_Mam	29.5791	0.125784	0	0	0	0	0	0.683788	0	0	0.406028	0	0.143487	0.907431	0	0.399979	3.33622	0.29737	4.10604	3.81096	7.95425	3.40632	6.49295	4.86927	3.24916	10.3537	20.0175	3.68591	56.0993	28.1672	7.90158	6.7854	6.96237	16.9715	6.58079	8.23036	3.9152	1.84589	4.91096	3.09156	15.0034	3.01135	3.05039	2.17602	6.37692	8.1859	4.0663	12.1508	4.61059
LTR39-int	21.9487	0.708802	0	0	0	0.0265098	0	0	0	0.0257576	0	0	0	0	0.0100114	0	-5.36158	0.297566	1.25407	0.278326	2.33178	1.29806	1.00819	2.14943	2.75986	1.91038	8.23063	2.44019	11.5145	9.2071	4.2847	1.71954	2.03	3.7829	0.361796	4.00175	2.86388	0.826659	1.78142	0.179172	3.60445	1.28041	2.90026	1.04768	3.04445	2.27917	0.886123	1.57624	1.32755
LTR84b	28.8123	1.22568	0.135249	1.02412	1.19037	0.292147	3.97257	0.946328	1.88001	1.88572	2.07065	0.908561	0.964639	0.797667	0.960796	0.628364	0.956935	0.297613	10.6871	7.84959	19.8366	9.13411	10.8854	11.5755	6.22047	16.8619	25.0905	8.25824	75.624	49.1521	13.2035	6.19027	14.4713	18.1202	12.77	12.2247	16.0569	7.30663	10.161	11.4041	38.6475	10.5185	9.10066	8.35784	21.6872	13.5869	4.85166	19.2097	15.4435
PRIMA4_LTR	10.9539	5.55784	1.91984	1.18773	8.001	5.9037	10.8006	2.1621	7.07035	5.97455	2.89403	19.1968	7.70644	4.1497	10.7296	11.4145	0.862946	0.297869	2.57254	1.93309	4.49072	1.9452	4.84677	3.45437	2.02718	3.25443	7.75045	2.20364	16.4418	15.3259	4.41003	1.56948	4.98449	2.58605	1.9456	2.03365	2.13236	0.948475	2.7359	1.3099	8.51766	3.42626	2.07156	3.11906	3.65711	2.07119	0.749138	3.6411	4.9713
MLT2C1	21.0463	3.45413	5.54148	1.18334	6.03622	2.86685	8.85052	5.03865	5.74904	4.77257	4.97603	3.991	7.23967	3.32605	7.72713	2.7106	0.510896	0.298198	24.2459	16.6165	52.1523	24.5868	31.893	16.1441	15.6617	35.4115	74.0495	27.7621	172.161	108.545	21.6375	15.083	20.7227	33.8527	15.5107	16.0351	13.2253	5.99241	18.0932	9.99347	61.6683	15.024	17.5228	15.9235	34.1072	16.2778	8.24948	29.0976	34.2121
MLT2E	27.7016	0.182674	0.0545988	0.0590641	0.173059	0.0467338	0.132521	0.534053	0.16242	0	0.0400915	0.310649	0.142694	0.376108	0.154876	0.604061	1.25137	0.29881	1.63309	2.37762	4.6586	0.691127	6.12698	1.51565	1.99364	2.66142	8.60682	0.731965	27.5396	22.522	2.71187	2.17825	1.14785	4.41579	1.27025	1.45356	0.800015	0.658559	3.47141	1.53226	7.84404	1.64994	3.25737	1.03974	2.0217	2.71253	1.4249	1.83254	5.48706
MER70B	22.5427	0.157483	0.391197	0.125717	0.141429	5.15307	0.0431105	0.0799291	0.425003	0.100398	0.310946	0.357483	0.124134	0.2952	0.0775321	0.0617161	-2.67023	0.299371	2.11687	0.65324	4.75322	0.813764	3.04759	1.04721	0.780185	4.64626	5.66753	3.2021	37.7946	18.2684	0.469198	0.403689	2.16239	3.52377	1.61658	1.12207	1.28257	0.496383	1.56915	1.26418	5.73266	0.521873	0.373509	0.914174	2.23539	1.01031	0.461247	2.20446	2.40697
MER95	19.0188	0	0	0.0461906	0	0	0	0.370498	0.270369	0	0	0.0353611	0.15658	0.0472963	0	0.0948989	3.39974	0.30085	2.24901	1.98567	3.68583	4.27584	3.50876	0.782766	1.33613	4.55471	4.93902	1.46615	6.60922	8.34179	3.01853	1.39246	1.18358	1.19865	5.35135	2.62548	2.29521	2.15532	2.71656	2.26763	7.92565	2.74467	2.15604	1.93772	3.08335	2.86206	1.17486	2.45158	3.54045
MER92B	22.1877	0.697077	0.260545	1.14676	0.953531	0.925939	0.211293	0.8501	1.77922	1.30454	1.57608	3.48286	4.1312	0.490006	4.81018	0.526167	1.26598	0.300989	12.2126	6.61532	17.6122	14.2372	21.0105	16.0566	7.20373	15.6312	19.6926	9.9954	62.9562	35.4609	19.9569	7.99536	11.4199	13.1691	15.0356	17.0338	20.1191	6.99275	21.4925	11.0369	31.9588	13.8845	23.5438	10.5986	23.539	18.3481	3.89806	20.718	16.0342
HERV1_LTRc	6.70625	52.8706	40.572	52.1075	62.1277	69.8139	71.2983	32.6512	65.3902	126.884	47.3783	96.5085	108.227	88.1196	71.53	49.4434	0.44867	0.303005	1.01509	0.397813	1.36893	1.40298	1.18644	1.24444	0.416133	0.978915	0.286218	0.501108	6.55224	0.915973	0.711305	0.98981	0.367578	2.13828	1.77415	0.882627	1.23805	2.32378	0.585877	2.72456	0.537318	0.128235	1.53181	0.451483	0.723104	0.200693	0.949904	0.966527	1.99622
LTR52	22.8088	0.306229	0.043622	0.0449235	0	0.227729	0.319971	0.0763973	0.23329	0	0.328316	0.326584	0.240519	0.78758	0.923845	0.0944256	1.41977	0.304091	9.3167	4.69796	10.8764	12.505	7.46235	7.04874	2.21921	14.6091	30.9379	7.97229	69.3002	50.7067	9.92369	7.08366	9.51203	8.04371	16.8313	14.8693	6.61691	6.70197	17.2347	11.7731	30.1024	13.1179	14.7991	7.37545	15.219	9.67307	4.45964	17.5615	9.84455
LTR10D	10.1901	126.727	88.6602	73.324	147.317	53.8672	149.15	3.65758	228.897	94.237	185.056	323.433	85.7858	72.2407	308.206	251.001	0.7964	0.316129	0.839226	9.6875	6.42882	4.21544	4.59644	3.86675	4.18124	5.50673	8.56389	6.89539	16.5798	14.3254	5.66961	8.88847	8.42003	4.99937	8.87752	4.87745	3.10009	4.22578	9.7223	7.97744	13.248	2.79008	7.3691	1.68467	2.29842	6.95698	8.08982	8.31953	4.6134
LTR3B_	11.9824	0	0.166517	0	0	0.0602415	0	0.0340071	0	0	0.0837527	0.304342	0.155931	0.285688	0.241759	0.208056	1.53423	0.319454	2.94273	2.41978	5.33839	2.16397	3.18594	3.33564	1.00325	4.62398	8.23055	3.55773	15.3192	8.30926	3.40369	0.504925	2.60653	5.34314	4.8101	4.19815	3.41327	3.18216	3.69482	4.04393	4.36347	4.28124	4.52843	1.73379	5.10363	5.98019	0.999538	3.19717	8.21689
MLT1D-int	25.7392	0.0190024	0.0488515	0	0	0	0.302881	0	0.105349	0	0	0.0225745	0.117383	0.140901	0	0.0812546	2.505	0.320841	2.66055	2.05183	5.00953	2.21664	6.2388	2.9119	0.431869	2.81121	8.42656	2.79993	33.6381	18.0778	3.0412	2.08493	1.39158	4.39102	2.39456	3.20208	2.784	1.86683	0.823959	1.53221	10.7318	2.17951	1.49246	1.01934	4.15984	3.18413	1.96121	4.21503	3.82587
LTR1D1	16.8607	1.22414	0.907663	1.73796	1.396	0.371188	6.80202	1.72798	3.45721	0.525054	0.205576	2.69881	3.02478	3.69258	13.423	1.12423	1.70205	0.323004	1.18297	1.23013	2.08454	1.27977	2.76888	1.48536	0.851083	1.02264	4.84862	2.16825	11.2784	10.0628	1.75132	1.51063	1.47299	2.69376	1.8464	2.27335	2.84199	1.53458	3.72655	2.98102	4.59657	1.73305	3.72827	1.68243	2.97525	2.37169	1.2432	2.4781	3.53714
MLT1L-int	30.3865	0	0	0.0782867	0	0.0136439	0	0	0.0101465	0.0206991	0	0	0	0	0	0	-2.57548	0.323991	0.272907	0.0755674	0.76793	0.36412	1.8868	0	0.389338	1.08675	4.95578	1.24872	12.2255	9.42552	0.418744	0	1.4292	0.857323	3.2373	0	0	0.583874	0.672116	0	6.51447	0.299897	0.151273	0.36178	2.08	0.208601	0.71147	0.678919	1.21086
LTR85c	29.3803	0.316551	0.0657765	0.107096	0.62428	0.483196	0.695113	1.46555	0.715351	0.307593	0.183727	0.798526	1.10704	0.123341	1.03964	0	1.01087	0.327032	9.09375	10.187	20.2696	5.13854	15.6911	12.8472	7.11187	17.8133	35.9107	9.29307	98.4772	60.9169	16.017	16.2819	16.6044	19.1708	8.21204	10.587	11.2573	9.56254	19.784	14.5761	46.159	12.2362	12.0515	9.66512	20.8589	19.4554	9.95	28.5253	21.5945
LTR40b	23.6432	0.258802	0.562991	0.239128	0.673348	0.040028	0.225502	0.734209	0.213498	1.08373	0.237393	0.921551	1.00244	0.314113	0.554776	0.690089	0.752243	0.327037	5.69683	5.30883	11.2437	6.42355	9.04615	5.15419	3.25736	11.7595	22.1675	12.7284	78.4081	44.8853	8.22858	5.35983	9.27277	15.7838	5.18498	10.182	6.79071	6.64914	4.54826	6.2378	38.3542	4.95696	9.25137	6.41718	7.82508	4.66688	3.52774	9.6745	12.2819
MLT1H1	26.9974	9.62637	5.89547	12.2444	14.3646	5.01844	23.9124	6.22966	13.4257	12.4407	13.2858	10.8876	10.8532	10.1911	15.5572	11.4361	0.443308	0.328411	25.9732	24.8131	61.0031	21.1044	47.2677	24.6045	21.9637	45.05	98.0742	22.7961	271.599	180.923	37.3911	32.3744	30.7845	56.7043	35.3989	45.9014	25.5662	22.0828	35.4791	32.0093	97.7572	45.8844	56.1873	20.09	51.3045	49.2622	19.0693	58.6789	66.5944
MLT1F-int	24.7468	0.357733	0	0.0804212	0	0.33271	0.760313	1.0323	0.521636	0.876188	0	0.161311	0.157031	0.55917	0.038593	0	1.41338	0.334327	6.40747	4.23732	7.70316	4.2362	9.90705	5.0391	2.70726	9.00255	17.5478	6.07089	39.9155	26.4006	9.95267	4.36151	7.25349	10.3953	6.96299	5.63719	4.54097	3.62437	9.87814	3.84525	20.2703	5.30215	3.78129	1.59359	6.70011	7.71916	2.94907	9.48021	9.18864
LTR27B	16.6024	0	0.137508	0	0	0	0	0	0	0	0	0	0.0165087	0	0	0	-4.05822	0.339329	0.682124	0.513578	1.35141	0.685147	1.74922	0.926203	0.153914	1.81075	2.66701	1.54943	12.2941	12.2081	0.238338	2.21233	0.2893	1.22953	0.534252	0.638807	0.498638	0.207156	0.313162	0.0959098	3.223	1.95717	0.784042	0.637228	0.75942	0.810363	1.24628	2.8199	0.294707
LTR41B	24.7126	5.58619	3.50755	6.04062	4.42421	5.15083	5.85403	3.82593	7.69966	12.6291	2.07182	14.4644	4.53242	4.37431	9.31494	10.5992	0.60885	0.340869	13.2703	9.57586	23.386	13.5679	21.3756	11.6975	10.0233	23.992	34.385	10.0556	64.1835	50.0296	21.1993	22.3342	13.8576	20.5199	29.2829	26.1828	17.3346	9.43066	34.072	13.9926	35.3546	13.6505	24.3159	11.5601	14.3031	26.5907	9.24291	22.5502	26.532
MER57E1	19.7672	0	0	0.0554287	0	0.0557929	0	0.186653	0	0.169287	0	0	0.141721	0.0536115	0.478791	0.10757	2.35452	0.347219	6.23481	0.493034	4.83966	1.9002	8.80239	5.82303	2.45976	6.78473	14.9393	4.14827	34.0278	28.5118	4.80579	4.65781	5.21455	4.08134	3.22887	1.12718	5.61859	0.49202	1.97979	6.1231	9.29985	1.50244	2.82679	0.569224	2.17139	4.07736	2.09302	4.69354	9.85836
LTR80B	26.6218	0	0	0.0625498	0	0	0	0	0.0964913	0	0.0278274	0.104573	0.0274653	0.202553	0.0927889	0	2.14081	0.347648	1.30489	1.27966	4.11033	2.93781	3.68403	2.25661	1.58466	2.67304	10.8026	2.3634	36.8878	17.4648	4.23037	0.451671	1.47672	3.43109	2.28178	1.29064	1.08943	0.190627	0.521104	0.787174	8.68749	1.07014	0.278621	0.546668	2.13801	1.84386	0.538219	3.21988	1.93355
MER65B	22.7478	0.073433	0.230171	0.135701	0.0664858	0.136593	0.557439	0.56613	1.87491	0	0	0.115648	0.42017	0.373357	0.609571	0.139465	1.8578	0.347716	2.5963	1.7084	2.36842	1.57995	5.07122	2.34208	3.42033	1.89305	3.66696	2.05907	15.6271	9.02767	2.78288	1.54735	3.01908	2.62724	5.90186	2.12091	0.854653	1.66662	0.921438	2.16785	8.12494	1.45784	1.12276	1.05674	7.36134	3.37097	0.076305	4.88902	3.36665
HERV3-int	21.2058	1.42271	1.42329	0.737303	1.16526	2.38004	1.77927	2.11989	1.85685	1.03182	2.07818	4.13616	2.09401	2.03653	0.840637	2.20745	0.50129	0.347981	5.76875	5.8578	9.31686	4.4842	7.01313	8.19981	3.12661	4.68171	10.5079	2.19852	14.0988	7.14935	7.69426	4.65741	8.49502	8.25366	8.04795	8.16073	9.58633	8.05369	6.957	5.83554	15.2106	8.71321	12.904	5.30014	13.6847	13.0899	2.41308	6.68093	6.48068
HERVK13-int	21.4018	0.00613868	0	0	0	0	0	0.07538	0	0	0.00489783	0.0333373	0	0.00891274	0.0219273	0.013591	3.68627	0.348036	0.528843	1.08676	0.937961	1.03524	2.53053	4.35304	1.66652	1.87426	1.80707	0.361787	4.35836	1.66625	1.24587	3.52986	3.44622	2.96803	1.20086	1.20544	1.46726	0.244316	0.434711	0.601269	0.500873	1.65707	2.94343	1.51633	2.19796	4.59254	0.0145955	1.01202	0.563299
LTR88c	29.9411	0.211918	0.142797	0.111544	0	0	0	0	0.691521	0.11756	0.265906	0	0.102354	0.410244	0.526008	0.367601	1.41183	0.348213	11.7027	8.36558	17.8977	4.40998	19.7708	9.32016	4.20449	17.4221	44.3425	9.10281	107.498	56.0356	17.0702	8.45598	15.9315	20.174	18.7034	9.72309	18.5286	8.55771	26.2148	10.8223	51.8708	15.3355	16.0246	10.0438	22.1674	18.1214	9.05234	28.7059	17.3524
MSTD-int	23.8113	0.108073	0.050755	0.05252	0.109187	0.0804111	0.0333468	0.441416	0	0.121722	0.480316	0.6967	0.0436528	0.102757	0.132523	0.188532	1.48264	0.349037	3.37617	4.30883	8.22024	4.78329	6.14206	4.84054	1.21699	4.25873	14.4798	4.54357	43.0607	27.0218	6.40833	4.22076	4.69653	7.98884	3.53435	7.71453	5.34123	1.88705	3.61251	2.93859	16.1922	2.41827	6.34304	1.91288	6.92555	6.04308	1.83533	10.0223	7.38034
MLT1E1-int	24.8921	0.0465865	0.0598825	0.043045	0	0.0216639	0.0635069	0	0.0644428	0.0164331	0	0.219138	0.128401	0.0676388	0.103284	0.0904771	1.13777	0.353641	0.911965	1.12656	0.243028	1.36586	2.43726	0	0.804922	0.238739	1.79986	0.520575	1.85483	0.161206	0	0	2.9085	1.93739	0.240764	6.35536	3.90922	1.44568	6.07872	8.57619	3.12671	0.149531	0.137357	0.940109	0.316196	5.46051	0.701514	4.00724	0.24688
LTR87	25.2708	0.0429437	0.0736001	0	0	0	0	0.315874	0	0.121185	0.353535	0.091366	0.101452	0.820488	0	0	2.95217	0.354034	6.22309	3.57998	7.89328	8.35349	6.04821	5.7196	2.62962	6.63976	19.3197	3.46402	33.2011	25.1725	12.785	2.05072	9.13732	12.0861	3.28265	7.91809	2.51675	5.17191	3.3961	5.23549	17.96	3.65929	4.24696	5.2981	8.01792	6.48758	0.569785	3.36655	4.85068
HUERS-P3-int	18.3585	0.56544	0.12901	0.154008	0.990745	0.421954	0.523021	1.69973	0.0957565	0.370264	0.951899	1.2247	0.77936	0.97674	0.565019	0.45752	0.757268	0.356879	7.19076	6.90013	14.2315	7.73836	13.0926	7.5409	5.71383	10.8683	12.131	5.35415	33.7259	22.1112	8.54839	8.62787	12.922	9.2141	9.2682	10.2189	7.41603	4.85844	9.92297	11.0737	23.5948	13.6765	25.0645	7.54199	12.0455	20.8288	4.12911	8.39795	99.2372
HERV9-int	9.38616	0.377625	0.255873	0.175894	0.338355	0	0.0455486	0.37306	0.380358	0.0937473	0.749493	0.515882	0.50219	0.924471	0.123367	0.381817	0.833271	0.356892	2.2266	1.29482	3.34404	2.30491	3.0192	1.02869	1.40944	4.43615	6.45507	1.47764	12.4142	11.5192	4.8605	2.08222	1.7531	3.1955	1.72553	2.20936	2.29787	1.43783	2.05421	2.68073	6.71799	1.91146	3.49051	2.33236	5.17474	2.81509	0.380515	2.13682	1.00569
MER57A-int	19.0994	0.176585	0.20867	0.250733	0.316008	0.0299686	0.122958	0.350342	0.394512	0.138453	0.178617	0.382061	0.459652	0.150235	0.240508	0.473779	0.557885	0.356997	12.3332	5.3603	23.6091	3.07149	24.6739	9.12302	7.85378	21.6351	64.9703	12.1639	142.02	112.793	10.7387	13.4033	12.4364	21.0478	13.6872	13.3772	9.68777	5.87993	13.6093	10.8566	54.9588	10.475	8.30208	7.09686	16.8827	17.5576	3.94511	22.4706	21.3636
MLT1A1-int	22.245	0.015196	0	0	0.0102094	0	0	0	0.147373	0.00940803	0.00899683	0.0426257	0	0.132013	0	0.0442689	2.92048	0.359472	3.24214	1.11932	5.60677	3.48358	5.14583	2.30369	1.20733	3.64668	7.98034	1.74385	22.4997	15.5794	6.22593	1.64679	2.69441	2.43807	2.36465	1.80373	1.82053	0.761599	1.19424	0.221275	8.33822	5.35052	1.13965	1.9178	5.97859	0.560089	1.02772	4.35296	5.9936
MLT2B2	18.643	20.8455	1.82338	24.6972	27.9162	5.63175	23.0631	25.4061	40.468	9.82365	23.6298	18.8547	7.71347	60.3885	17.2153	41.7125	0.729252	0.360199	22.2993	18.4085	35.7188	15.26	23.5452	18.3311	15.0511	36.2827	68.5816	27.0608	181.72	120.022	24.3886	10.9735	21.811	29.7918	22.838	27.1693	19.6347	19.0195	28.6519	19.4683	67.6945	33.0762	32.2809	12.928	33.793	38.9382	10.0022	35.5299	26.4446
MamGyp-int	33.9193	0.194965	0	0.0735279	0	0	0	0.167606	0.17743	0.245573	0.204678	3.13388	2.38943	0.121281	0.305716	0.332146	3.72034	0.360302	15.1905	16.841	42.2453	14.915	26.7351	18.7287	13.0238	22.0723	26.5441	7.89758	65.1107	43.0681	16.96	17.0934	28.4302	23.3238	9.00108	19.9488	7.75239	6.64178	19.2595	26.5993	29.5569	33.4765	26.9208	11.1124	26.7725	24.1537	9.5738	7.97249	20.683
LTR26C	16.2392	1.02023	1.04693	0.86549	1.13747	0.40132	1.89236	0.707056	1.41323	1.2243	1.12229	0.746534	2.02174	0.848466	1.99906	0.50512	0.480828	0.360672	2.91837	1.56707	3.49076	0.878094	4.16568	3.11875	0.6323	5.0268	8.88047	1.75261	16.6748	14.8043	2.99373	1.3602	3.13935	5.42924	3.09554	6.78594	4.81843	5.62855	3.74764	1.91828	10.7489	2.85817	4.19731	0.276243	4.40793	7.1008	1.65917	4.32047	6.12241
LTR38A1	20.581	0	0	0	0	0.475336	0	0	1.49546	0	0	3.35023	5.46415	0	0	1.60768	3.64799	0.367052	0.810718	0.846396	1.95885	1.03215	2.78879	0.923335	0.321834	2.3926	4.60734	2.05401	8.99702	6.09358	0.347959	0.606669	3.10888	1.10315	0.62304	0.515144	0.825986	0.597225	0.60071	1.6813	3.4206	1.42335	1.63744	0.633811	1.43919	1.48182	0.901582	1.16632	1.79474
LTR54B	18.7875	0	0.14775	0.144432	0.323866	0.16899	0.229809	1.12169	0.580037	0.280553	0.325647	0.397337	4.25235	0.0472963	0.378263	1.22354	2.49264	0.367201	7.32306	6.40592	10.3443	5.66384	10.3543	5.61339	4.72726	12.0196	26.4875	9.02634	54.1646	34.3402	6.92524	5.50198	11.058	12.541	5.55987	6.45056	9.08334	2.98467	10.7355	6.00369	28.298	10.6331	7.26875	5.33758	12.0862	7.99501	3.97717	15.0114	9.5119
MER4D0	14.1698	0	0.158556	0.102354	0.0536534	0.0207468	0	1.28816	0.102003	0.0975499	0.0837965	0.273346	0.0527866	0.0659554	0.490487	0.518694	2.14824	0.367406	8.99602	11.5928	15.2069	9.15219	16.5211	7.17935	8.00065	9.29297	15.4133	5.46004	25.7142	19.9623	12.7233	10.1332	18.6223	19.6739	45.2707	37.3936	47.1825	9.33215	56.0855	49.2713	27.8802	32.0084	43.083	15.9314	41.2444	29.7518	6.81273	27.3719	46.0883
MER110-int	30.1629	0	0.0477349	0	0	0.0625266	0	0	0.458662	0	0	0.383921	0.182775	0.0650732	0	0.128791	2.46696	0.36856	1.99908	3.81199	6.69119	3.0533	4.39503	3.39116	2.10484	8.07098	4.84775	1.26232	34.4285	17.5586	4.11492	4.46605	6.63827	3.90733	0.17136	1.90937	2.43572	0.376193	1.31005	2.00206	13.6761	0.921073	1.1942	1.89788	4.02584	1.24606	0.506995	3.18601	6.41614
LTR1B1	15.4852	0	0	0	0	0.0961947	0.0939969	0.201974	0.0227397	0	0.0189933	0.0475855	0.0258906	0	0.0750174	0.103268	1.61538	0.36888	0.534626	0.104051	2.25179	0.342702	0.634017	1.05775	0.460805	0.741626	1.94359	0.979169	10.3155	9.90086	0.580943	0.381571	2.24988	1.9372	0	0.274904	1.34142	0.142273	0.738602	0.888034	2.87248	0.309989	0.705435	0.125231	1.09893	0.678593	0.0762109	1.00031	1.9813
MER83	13.8839	0.1386	0.161422	0	0.374565	0	2.574	0.228522	0.141571	0.0923123	0.214934	0.244736	0.591492	0.750858	0.200325	4.18113	2.77267	0.370712	5.51292	2.01227	10.4772	1.68704	3.91532	3.48838	0.487347	11.4168	16.2061	6.81665	36.2089	20.5348	7.9633	6.52003	2.51331	5.70708	15.4757	8.11979	4.63939	1.58729	5.15951	7.57925	14.1111	5.42813	8.27944	11.9614	4.91542	7.42349	0.899318	9.5067	8.65696
LTR1F	14.0859	0	0	0	0	0.221521	0	0	0	0	0	0.0371292	0	0.0257804	0	0	-2.81609	0.382938	1.79515	2.03831	0.884734	0.318917	0.599188	0.165015	0.426289	1.49893	1.36955	0.445291	4.82091	3.32216	0.840754	0.126303	0.611193	1.3714	0.230921	0.629318	0.313963	0	0.215997	0.192297	1.80294	0.130101	0.13597	0.305158	0.795847	0.557415	0.123484	0.304134	2.53525
PRIMAX-int	24.8463	0.0376379	0	0	0	0	0	0	0	0	0	0.0544753	0.118557	0.105721	0.200266	0	2.66983	0.383428	0.401207	0.305054	2.04228	1.83335	1.84212	1.07897	0.583008	1.05308	2.56019	0.262862	10.3879	1.67709	3.30432	2.52019	1.28596	2.85112	0.293447	0.561315	0.736053	0	1.69952	1.88007	2.59431	0.204357	1.42401	0.545733	1.49393	0.857549	0.234407	0.972413	0.55883
MER34-int	22.9749	0	0	0	0.504342	0	0	0.0454998	0	0	0	0	0.096093	0	0	0	-2.83265	0.383978	6.69214	3.17836	7.08676	2.59182	6.58743	6.11236	3.35533	6.21046	9.78593	2.13774	19.6954	13.6489	9.64317	7.50701	6.22281	3.21668	4.02805	5.23878	1.96236	1.70135	4.45559	4.61986	10.5405	4.37544	5.40312	2.04715	6.27128	5.17953	1.24688	5.68708	5.96937
LTR16E1	28.4951	74.3573	19.7556	45.3529	87.0988	72.006	291.437	39.6019	64.9505	61.8496	98.2078	76.7542	27.7891	105.53	159.512	111.85	0.796943	0.384039	35.6377	39.4045	53.2877	28.195	53.7512	45.745	16.724	51.6245	110.276	46.6281	211.854	139.536	43.6637	27.1004	54.6756	58.2096	79.2082	85.5424	56.066	50.1248	74.3491	39.9197	105.108	38.4317	56.129	39.2764	71.6277	101.307	37.2399	67.793	56.4624
HERVK-int	11.2635	0.172722	0.00316965	0.0367593	0.39681	0.00325425	0.110095	0.616712	0.128719	0.478761	0.0276175	0.308676	0.531564	0.303775	0.0949982	0.00943257	1.09096	0.384503	3.92203	3.16334	4.32453	3.76007	5.63342	5.41344	2.08359	5.29243	4.60659	2.27959	12.9259	5.72881	5.43876	2.68504	4.38639	5.12698	1.96183	2.23942	3.26936	1.17121	1.53179	1.95279	4.79071	3.53269	2.9503	2.25617	3.80216	3.43336	0.626469	2.4651	2.31817
HERVK9-int	7.91877	0.310927	0.0982402	0.0933474	0.180512	4.22465	2.11167	5.46512	0.31386	4.11208	1.39451	0.873986	1.02106	6.06288	1.80513	0.222927	1.25236	0.388907	7.94983	3.43703	15.0262	7.63582	12.7442	6.5793	7.18652	11.8175	13.4179	3.5046	20.4739	10.8248	11.5255	6.3257	12.8482	12.1873	10.5169	9.25699	10.1858	8.12365	6.04502	8.98308	11.5973	8.15887	12.1339	9.21371	17.0638	9.92757	6.05873	9.91294	8.33405
HERV1_LTRe	18.5333	0.0961637	0	0	0	0	0	0.179956	0.165663	0	0	0.104172	0.152388	0	0	0.0464028	1.75373	0.390855	0.532278	0	1.28554	0	0	0	0	0.283339	0.151655	0.0667465	1.33987	0.308749	0.716188	0.526154	0.505975	0.134221	0	0	0	0	0	0	0	0.235258	0	0	0.364842	0	0	0.354635	0
MER50B	14.0879	0.151582	0.380958	1.40666	0.140236	0.0247714	0.314772	0.325223	1.10457	1.14271	0.399247	0.189239	0.30176	0.843293	2.50399	1.80265	1.08497	0.391543	6.19232	3.92431	14.3447	3.7518	9.26932	3.08091	2.59629	8.22175	19.5486	6.5099	53.5121	26.0727	7.3606	5.26421	10.8506	11.7452	11.932	6.14406	4.52075	5.70576	7.44248	3.64681	21.653	5.09423	5.52139	4.33398	10.1454	7.27228	4.64252	7.88932	23.4079
MER67D	20.8776	0.336146	0.117047	0.504712	0.49456	0.314937	0.458235	0.424163	1.62411	0.492912	0.100574	0.135073	0.740705	0.255259	0.79631	1.29537	0.838915	0.395206	3.54178	5.28053	9.51924	7.58687	13.2717	4.1135	1.98834	8.01427	25.8306	5.58269	75.9731	45.5244	7.43407	4.07579	5.30673	5.43125	3.39346	7.33595	5.21767	3.9274	11.1932	4.25678	26.362	2.31353	1.53167	2.12184	9.56779	7.46844	4.80186	6.27021	7.88759
LTR19-int	12.2377	0.00558318	0.00665361	0	0	0	0.00705632	0.0662102	0.113316	0.0155814	0.00380889	0.48029	0.0474332	0.0364544	0.00688557	0.0300514	5.04343	0.399903	2.7452	1.76221	4.25155	2.8888	3.33738	1.83162	1.07135	1.75775	5.27883	2.08649	4.19969	6.00511	2.54062	1.04951	3.03917	1.1521	4.23366	1.04281	1.02154	1.75753	0.494181	0.502702	6.05258	1.18808	1.96916	3.77913	2.93817	2.35531	0.137962	2.50888	2.10978
LTR75B	24.3286	0	0.150516	0	0	0	0	0	0.157409	0.107039	0	0.219597	0.108887	0.0367145	0.660821	0.1105	2.21844	0.399997	2.93899	4.04453	6.53484	1.89633	9.25482	3.97423	2.52472	4.71391	5.85322	1.61173	12.8512	4.75459	6.11901	0.999999	7.03085	5.4125	1.23876	2.85315	5.29956	1.07016	1.80327	2.01279	3.30507	0.966774	1.90523	0.84196	1.8592	6.01058	0.311848	2.36341	3.22069
MLT1G-int	27.7547	0.222182	0.142797	0.615875	0.704067	0.671581	0.605758	1.40388	0.499432	0.518281	0.664766	1.12551	0.481152	0.560544	0.492583	0.377568	0.513847	0.400567	0.351624	0.495645	2.825	2.09609	1.29523	0.637796	0.934037	1.65814	5.25412	0.796312	15.7767	10.5155	0.678787	1.39187	1.40756	0.729567	0.663517	0.409597	0.486177	0.30754	0.482233	0.874051	4.75014	1.3711	0.163771	0.507659	0.365912	1.25063	0.608827	1.92914	1.21427
LTR91	27.3042	0.348151	0	0	0.157607	0.161899	0	0.586622	0.120399	0.368425	0.138889	0.341349	0.137081	1.17945	0.463116	0	1.32065	0.400946	3.6166	0.418085	6.27174	4.19922	7.18334	2.94029	1.37866	6.03581	19.4534	3.26805	53.8604	16.8081	4.3109	2.82948	1.38545	4.4105	1.92469	5.52196	2.5865	1.31071	4.60192	2.76383	19.5946	0.665729	2.54598	0.705593	3.77166	5.22535	3.01173	6.44806	7.18152
MER101-int	20.6952	0.371098	1.73655	0.531436	0.19171	0.513857	0.615929	1.17377	0.337991	1.77089	0.579387	1.49	5.58132	1.1715	0.904661	1.42997	1.17036	0.403194	9.44006	10.4457	16.3667	8.18727	18.9651	10.1763	6.48746	18.3784	24.374	5.28551	73.8442	50.9983	17.6673	8.3448	9.63337	18.1743	19.5671	11.6989	9.7042	3.13461	21.6622	11.125	42.3004	7.50967	15.5246	4.59289	17.5695	11.4885	3.42539	18.2591	14.3303
MLT2B4	18.8629	8.53952	5.05301	7.7012	6.98307	4.92442	11.8851	4.02499	7.22648	5.82486	5.86942	14.4132	8.95973	5.9981	16.852	8.43729	0.430509	0.4037	36.8555	27.0908	63.9012	42.2179	52.4262	32.1409	27.2372	65.9349	124.336	32.5424	350.686	179.606	41.1168	35.4854	46.5125	57.6479	36.3095	50.732	48.9617	36.51	50.3981	37.6817	109.091	50.4778	57.4706	28.086	66.0513	60.9408	24.9144	75.7737	59.5367
HERVS71-int	15.3924	0.0153171	0.012746	0.0222399	0.0203754	0.0020351	0	0.0913073	0.00454029	0.0123807	0.0518164	0.0497261	0.0509806	0.0356305	0	0.0106242	1.07797	0.41362	3.43677	2.45425	5.50671	4.22196	4.48132	2.77989	1.59924	7.04332	6.24598	2.26204	7.08789	4.60503	2.22584	3.12407	6.066	3.64345	12.7898	10.1633	15.0403	9.94048	6.33347	11.2991	9.22853	4.84551	10.7989	7.68576	17.2012	10.4439	3.34885	8.82763	4.69714
LTR28C	17.8785	0.105891	0.0169273	0.0397668	0.1169	0.040028	0.132082	0.115831	0.0273245	0.0582346	0	0.114359	0.127224	0.0798979	0.146404	0.154754	0.581303	0.41365	3.97656	4.22247	8.36634	5.47102	5.43112	2.28958	0.793164	8.47476	17.0141	1.64302	19.693	10.5943	3.62531	2.71377	3.27744	5.50657	4.67164	25.2477	5.29579	3.83302	36.8668	0.720244	10.323	2.9125	6.13545	3.08217	10.9335	16.1131	1.35605	9.60237	19.0862
HERV15-int	17.0962	1.18647	0.782008	0.851996	1.1469	1.47564	0.969344	1.60042	1.25104	2.11179	0.300062	3.8856	2.52318	0.996541	1.28771	1.31062	0.576748	0.416385	2.60635	3.27034	2.89241	2.34965	3.16749	2.79083	3.44721	4.29584	3.17438	2.01004	4.78623	2.82489	3.4559	3.32774	3.86773	5.00664	3.29459	4.83816	13.5628	5.90809	2.84697	2.09343	5.72418	4.8522	9.20537	2.37651	23.6405	10.6644	2.52526	6.56047	1.66766
LTR61	12.7929	1.10986	0.713642	0.333556	2.69702	1.8378	1.85055	2.36507	1.78343	1.45987	1.37103	2.21305	0.728042	1.468	2.43334	1.95796	0.397576	0.419362	3.63682	4.16141	4.97346	6.05646	3.31812	1.91797	2.27159	4.1198	12.6104	3.18941	12.7202	9.48884	5.52855	2.09566	5.01468	5.04893	7.47767	4.29166	3.93508	0.9109	3.86805	2.75447	8.68748	3.8178	2.58795	2.56887	5.23481	4.8596	0.721601	4.32181	9.41685
LTR102_Mam	23.5606	0.0964707	0.0209102	0	0.0431589	0	0.0630549	0.57862	0	0	0	0.393747	0.272443	0.0922799	0	0	2.12457	0.419431	9.37954	5.12238	5.9609	9.12113	10.8452	6.83133	8.49485	10.4761	17.2634	3.92939	38.6599	22.4249	6.4042	6.76035	14.5721	13.7486	16.2635	16.5473	11.8207	13.8439	10.9837	11.2435	20.3358	9.0898	10.371	5.56528	9.14877	18.187	5.69225	9.90151	11.5456
LTR16B1	27.3346	0.277919	0.1486	0.187261	0.0382077	0.122624	0.0824112	0.0792765	0.215988	0.186739	0	0.490668	1.68024	0.621693	0.200798	0.552429	1.40768	0.423099	8.12	7.67815	14.8765	5.99766	13.3832	8.55054	4.1531	14.9728	33.335	9.23236	95.8576	56.4736	17.533	6.01578	11.8271	18.8323	9.29164	10.624	9.75045	4.81572	11.5555	6.91389	26.6203	10.4501	7.38557	4.1941	12.1903	10.286	10.3982	12.3576	9.47497
MER61F	14.8155	0.0321724	0.0551394	0	0.0282884	0	0	1.02998	0	0	0.0770075	0.578444	0.354692	0	0	0	3.14144	0.424134	4.94708	2.36458	5.77706	6.0422	4.46945	3.8578	2.72096	8.78431	4.69662	1.50287	15.8509	6.26767	3.4505	3.41627	7.81602	8.31781	20.3416	19.7043	13.4508	11.448	5.43952	11.385	10.8887	11.3065	16.9766	6.30675	14.5625	19.2744	4.99766	18.9486	1.94627
LTR90B	28.6895	0.543873	1.44582	0.238015	0.16973	0.549476	0.536922	0	0	1.05804	0.871561	0.457745	0.155082	0	0	0.191236	-0.849655	0.431131	4.20383	5.63514	7.25149	1.72481	5.99097	3.25797	2.32394	10.299	14.5813	1.41673	34.7235	20.3499	3.99742	5.58308	4.47234	5.66412	3.41405	3.25804	5.3883	3.18563	4.29968	4.01926	12.5677	3.99224	5.99389	3.95663	6.17203	6.74327	1.82596	13.5865	5.86505
LTR60	17.0613	0.0826121	0.0471956	0	0.0747965	0	0.12513	0.347996	0.133323	0	0.0659132	0	0.238537	0	0	0.106962	1.31463	0.431143	3.77184	0.200922	1.03429	0.186096	1.43305	0	0	2.81265	0	0.406456	5.97958	3.06239	0.664464	0	0.385345	0.553577	0.284632	0	0.288997	0	0	0	1.53366	0.0470515	0.0864418	0	0.303157	1.94909	0	0.283708	0.175192
LOR1b	17.6567	6.25047	3.90621	4.29617	6.31865	2.8401	5.71038	4.25642	9.10014	5.08405	3.56667	6.07965	11.3546	6.58348	4.28778	4.54406	0.359041	0.432052	11.2481	9.69163	20.1543	8.19475	16.0748	11.1033	5.60334	21.5502	35.9447	14.3386	87.5686	49.8773	14.3707	10.8249	16.9758	19.7801	14.93	7.61608	10.4577	5.31002	5.7678	11.1389	34.5872	10.8025	15.5657	7.91462	14.3451	19.7902	4.01594	13.3242	23.8493
PrimLTR79	17.6275	1.30944	0.117657	0.602984	0.659106	0.222136	1.93795	0.0367459	0.93218	1.31612	0.388196	2.32547	0.441502	0.704905	3.71338	0.0775915	1.02806	0.43566	1.00949	0.798982	0.942636	0.0553866	6.33253	0.170423	0.210735	3.36531	5.54888	0.742606	12.2314	7.30163	1.00541	1.03346	1.06753	1.6689	0	3.65669	0.102523	0.703816	0.246492	1.7478	3.51622	0.548916	0.725806	1.51762	2.09052	1.33667	0.824519	2.16153	0.409998
LTR1D	17.2269	4.19092	2.83548	2.24096	4.47434	2.6509	6.82691	2.08905	5.6407	4.3934	1.94594	5.95745	5.59087	4.57924	22.2556	2.94735	0.924486	0.435765	1.29114	1.34448	1.81261	0.725642	1.15586	0.99045	1.07568	1.16677	2.50614	0.909964	11.9568	7.92135	1.34483	0.748564	1.03798	1.8073	4.01948	2.63561	1.66418	0.45821	1.72774	2.70255	3.45882	3.91139	3.27591	0.875815	1.64834	1.56687	0.507805	2.15306	2.57461
HERV16-int	30.744	3.20711	3.3313	1.79131	2.28641	2.67579	5.33483	4.24238	2.42625	2.64531	3.07601	6.12493	13.1369	2.00599	4.24739	0.753097	0.726725	0.436091	17.0105	16.854	29.2196	18.1473	39.4966	11.0605	10.679	30.6636	58.1228	12.2621	148.751	85.8929	23.4744	12.422	26.9059	23.7427	26.1558	15.2111	16.6008	11.0935	13.57	11.6613	62.8203	18.1602	18.4506	7.11773	20.4875	23.9396	7.8602	25.6551	19.8627
LTR69	18.201	0.0767577	0	0.0354613	0	0	0	0	0	0	0	0	0	0	0.0680695	0	-1.72124	0.43671	1.37255	0.206195	1.03616	1.36225	1.73413	0	0	2.04074	3.25588	1.55124	12.2837	9.12728	1.1844	0	0	1.13276	0.588409	0.186712	0.301599	0	1.24722	0	6.2707	0.110758	0.312412	0.298007	1.38982	0.19329	0.25435	3.14156	0.398807
MER4-int	14.3434	8.39126	3.9125	1.34246	6.64347	2.35987	4.08555	4.53289	5.46825	5.24821	4.47983	7.04033	10.1296	8.00135	3.89753	6.20246	0.383333	0.437022	36.0962	18.8783	40.714	15.826	27.6121	30.0315	17.8836	42.201	106.428	37.0629	252.725	149.885	36.8331	21.4014	43.5497	40.4721	23.9923	39.9991	25.0573	13.9945	31.6877	30.9348	94.636	22.5078	31.3118	14.7225	47.7554	41.9901	13.7734	37.2698	35.7742
THE1B	12.9253	49.5527	43.993	27.2125	71.1004	28.7757	92.2417	42.381	44.0899	54.854	29.4084	47.5944	49.8988	80.4882	85.3205	37.7858	0.354199	0.437039	162.638	127.412	255.686	115.998	262.458	140.218	79.2811	253.533	482.026	144.496	1279	800.049	204.302	139.27	205.628	259.913	285.44	263.975	215.308	131.499	246.044	178.897	464.537	229.7	224.523	147.077	287.57	287.746	92.9411	281.487	266.852
MLT1G3	25.8536	20.9514	18.5644	21.6059	19.6115	17.1594	18.1417	23.4627	25.3302	30.2242	17.6479	17.4066	41.8412	20.5954	27.4834	14.2819	0.272052	0.437054	30.0633	23.8642	65.1802	26.1243	43.14	29.8091	15.4071	56.0805	90.2728	26.5483	192.855	127.175	39.5895	29.8855	40.7125	46.1096	36.402	43.4757	40.8489	18.6134	33.0462	31.3624	86.2316	30.7805	37.1225	36.1344	44.5461	44.655	27.6097	63.1382	45.0787
LTR12	9.42456	7.89569	12.3965	11.9189	6.04474	6.71198	9.43486	6.74795	14.7639	7.3875	3.78391	25.3721	36.5427	8.94853	18.0759	9.90748	0.648368	0.437997	5.75364	5.83947	9.99648	5.25303	9.49559	3.79694	4.66001	11.3098	13.9843	6.82359	34.4894	23.9838	4.7456	3.20717	6.78297	10.0869	7.29352	10.1606	9.08412	3.05451	7.533	11.702	15.3146	12.8042	8.73302	9.22073	10.3725	8.25485	4.8738	7.72508	8.16928
HERVI-int	22.0477	0.0624219	0.0891527	0.115353	0.0376776	0.0387037	0.0378195	0	0.273435	0.146793	0	1.0691	0.42602	0.14098	0.0553564	0.121232	1.72558	0.444171	0.0445578	0.345093	0.189278	0	0.26087	0.155874	0	0.126565	1.37351	0.304507	2.01796	0.603751	0.0222949	0.00393951	0.10582	0.461528	0.154305	0.0437109	0.00771357	0.0639642	0	0	0.573888	0	0.0935456	0.221597	0.0227533	0.0851713	0	0.437969	0.438464
HERVIP10B3-int	20.5052	0.0286795	0.00237758	0.00256359	0.0805711	0	0.00252148	0.190112	0.0345416	0.073946	0.105119	0.0304567	0.0291153	0.01047	0.00492092	0.0483952	1.21344	0.446546	3.02682	1.0813	5.03804	2.4255	2.8168	4.9892	2.67092	2.95298	4.63621	1.27199	11.9899	5.01601	3.66354	0.872062	4.43084	3.70929	2.97366	6.61426	5.20523	5.24312	2.83162	5.2381	7.55983	1.80497	5.32785	1.49009	4.26129	6.43744	1.66006	9.91136	8.72886
LTR35	15.6843	0.217009	0	0	0.0658656	0.0298727	0	0.05412	0.111076	0.0906394	0.128134	0.185952	0.096417	0.0651856	0.0854514	0.310277	0.84974	0.446912	1.59275	0.350485	2.37484	0.358603	1.45399	0.454406	1.84194	0.802239	2.99862	0.406456	7.5721	4.97895	0.73668	1.06104	1.96448	1.41437	0.538628	0.799467	0.097367	0.558153	1.11911	0.945433	4.27774	1.29649	2.23077	0.655547	1.36147	1.72354	0.210279	3.1477	2.39223
HERV9N-int	8.66748	0.0302605	0	0	0.0104141	0	0.00659413	0	0.0150554	0	0.0091773	0.134233	0.0571434	0.00683245	0	0.0709483	1.88268	0.446992	1.08638	0.287282	1.75812	2.35116	1.69398	0.929072	0.569498	2.50644	3.92272	0.991438	7.49856	5.83907	1.94048	0.262018	1.19467	1.17155	1.79568	1.08368	0.586263	1.21815	2.05311	3.038	4.93822	2.37614	2.12091	1.42489	2.56584	1.77029	0.833771	2.26278	1.26317
MamGypLTR2c	28.7675	3.586	1.22338	3.67482	1.35403	0.941958	3.20267	2.61124	1.44885	1.9346	2.29786	3.45631	4.56772	2.98804	3.37227	1.82642	0.361814	0.459832	13.4653	12.3391	19.0571	5.97452	19.8837	12.6508	5.34748	33.2457	47.4387	16.8467	109.27	77.8217	16.6993	13.546	12.653	16.4867	19.3387	38.2781	25.5512	9.09786	29.9731	12.3718	44.7874	24.0265	25.8331	15.9626	21.1618	16.4749	8.37026	37.9041	25.6441
HERVK11-int	9.32227	0.230293	0.0770565	0.198895	0.0354814	0.236022	0.0408184	0.648823	0.105202	0.292498	0.0560376	0.375855	0.287551	0.665082	0.0747995	0.147163	0.792283	0.460293	3.4424	3.2603	5.89174	7.47809	9.59298	5.27471	1.57374	4.02962	5.23738	1.9929	17.6228	7.39741	6.1858	3.55768	5.88057	6.90076	1.90439	1.58081	2.09161	2.91231	1.48418	2.96196	4.7738	3.40708	1.93197	1.43434	2.80239	2.45099	1.03228	4.66543	0.449459
LTR47A2	15.3873	0.0470929	0	0.138572	0.241485	0	0.272591	0.0422247	0.0325716	0.127234	0	0.208833	0.160513	0.180603	0.521037	0.0914605	0.9383	0.462152	1.98534	1.14422	5.03142	1.66546	8.55959	1.43143	0.562924	3.09571	4.90681	1.2995	11.1888	6.39408	1.98321	2.47578	3.19231	2.39001	1.99825	1.33936	0.937989	0.58238	1.80908	1.28425	8.22955	1.24647	0.979646	0.152791	0.591166	0.872243	0	3.227	1.77674
LTR86A1	28.9121	0.245238	0.0852409	0.610656	0.222037	0.228084	1.20125	0	1.06079	0.521483	0	0.0295788	1.16691	0.118687	1.43261	0.0793808	1.01179	0.462294	3.87588	1.58652	4.43511	0.477409	4.35073	0.933694	0.429961	2.76872	14.0848	3.74183	34.6766	19.7671	3.41132	1.17827	2.73056	4.70456	1.12629	1.07237	0.220301	1.69376	0.953704	0.302116	11.5569	0.209995	1.63752	1.51592	3.16616	1.91028	2.68345	1.61872	5.86226
LTR27E	20.5031	0.303054	0	0.0933386	0.154205	0.017656	0	0.0516523	0.176108	0	0.0805985	0.0972987	0	0.0197812	0	0.197321	-0.867859	0.46466	1.46591	0.308992	1.51409	1.46733	2.10724	0.540014	0.446785	0.654402	2.45893	0.206497	7.24444	3.87142	1.079	0.467909	0.74679	1.56963	0.424795	1.03295	0.367973	0.244298	0.282172	0.475283	2.73238	0.904848	0.63027	0.0681274	0.606066	1.32568	0.152799	1.10774	0.866122
MER50-int	17.4179	2.38915	1.78318	3.9325	2.23508	1.25298	2.13306	2.05217	1.3453	2.20273	1.21523	0.799967	2.40423	3.77616	0.989756	1.17179	-0.358016	0.469455	5.05228	5.33573	5.1726	3.38404	7.98212	3.76442	4.75195	7.52887	17.8888	3.35604	38.538	22.3398	4.48426	3.65576	5.67122	8.41111	12.4149	9.09403	5.70359	2.70384	6.62799	2.71087	13.152	5.74723	9.31919	4.73609	10.4684	8.25711	4.52185	5.14008	7.78716
LTR82A	26.4438	0.285582	0.836051	0	0.035878	0.0474058	0.237831	0.111558	0.140817	0.319449	0.0316169	0.152912	0.020122	0.151386	0	0.082422	-0.949185	0.471141	5.01253	3.47396	12.3756	16.4391	13.8689	8.86303	3.53308	14.0762	20.6634	8.10233	66.6759	41.3767	8.69636	4.42164	9.38173	16.6993	7.64416	8.39474	4.20142	1.55109	7.0358	5.91741	32.8948	2.18531	6.44266	6.84851	10.8575	8.16052	5.34544	12.0051	10.8503
LTR06	16.764	0.0871102	0.0340964	0.036764	0	0.0370055	0.03616	0.368734	3.96055	0.140352	0.291724	0.563638	0.281996	0.0770254	0.0419652	0.0386374	3.89488	0.472156	0.671944	0.297725	0.811218	1.16256	0.506947	0.33063	0	0.906583	0.709976	0.175694	6.78838	2.75499	0.957244	0.530293	2.28871	0.0657059	0.505061	0	0	0	2.15984	0.242441	2.24547	0	0	0	0.124603	1.38919	0	0.144572	2.29026
MLT1E1	23.2658	1.04293	0.885427	0.222113	0.765026	0.407768	0.264587	0.249387	1.25762	0.501823	1.21994	0.986136	0.973091	1.68467	1.26293	0.637274	0.443314	0.47255	18.9342	19.1652	31.5955	32.7336	24.0035	19.5413	12.6788	36.0382	60.93	10.8528	103.026	60.4758	20.4167	16.1304	18.4342	19.8213	27.7669	37.2192	28.5754	15.8455	31.7184	24.071	29.2134	11.7365	15.6097	21.0649	25.7693	40.2239	12.6386	24.61	8.11136
MamGypsy2-I	30.101	1.53745	0.508619	1.21648	0.448582	1.59586	1.97757	0.743315	0.773301	6.24719	0	1.95253	3.81106	0.922412	2.3152	0.510406	0.859116	0.473089	8.55988	9.4216	20.3033	8.34216	36.8465	10.2663	4.78667	24.8027	57.229	16.6342	158.145	96.2631	17.3579	8.53212	13.1511	24.0545	13.9425	14.4679	5.97808	5.02796	17.6118	12.9468	46.8018	9.16185	5.9858	6.46058	23.6269	14.508	6.6201	23.6087	24.496
MER66B	17.3601	0.306379	0.109663	0.0369904	0.293501	0.0392483	0.484648	0.149529	0.480279	0.107474	0.0649602	0.319132	0.51086	0	0.250618	0.144852	0.67684	0.473154	12.1085	12.0378	32.4947	19.7448	24.4109	14.7188	9.57213	18.8581	44.6131	15.4837	105.165	65.0343	27.6788	11.4099	20.4515	22.7667	15.9381	15.0024	12.6559	12.8572	13.1669	16.8714	53.3143	12.4705	19.4203	9.34108	18.5742	18.9433	8.20273	19.514	12.3031
HERV17-int	7.92473	1.49488	2.20997	2.40736	1.87783	2.35125	3.26841	1.29984	1.68407	1.93878	1.17891	4.93161	3.96636	1.66155	3.23948	3.31425	0.356664	0.474903	13.5199	10.5033	23.5331	9.09644	24.3398	17.1805	9.85412	20.906	31.4209	8.96326	61.5744	37.6011	20.4729	12.3717	18.9172	27.6567	20.1214	18.7548	30.236	7.61915	6.71352	14.4909	29.8214	19.265	20.3879	11.9208	29.1282	24.8527	11.0567	28.5206	22.1616
LTR48B	22.0013	138.468	229.789	193.936	167.182	109.335	300.254	60.3849	290.699	106.761	92.6789	597.684	601.996	125.414	230.879	161.867	0.614748	0.479021	6.40802	4.72777	12.7669	9.43138	13.381	5.6161	3.69574	12.141	19.2278	4.91875	69.9497	34.3162	7.09403	6.83286	8.2631	10.5049	13.4978	10.8406	10.2043	4.17111	13.5401	19.8312	28.1292	8.03157	19.5699	5.69087	14.6359	8.94832	4.29152	12.7859	12.7418
LTR12B	10.2216	0	0.0266039	0	0	0.0370055	0	0	0	0	0.0347998	0.131553	0	0.0783138	0.209318	0	1.83533	0.480661	0.644945	0.345779	0.934519	0.639845	2.40274	0.187319	0	1.42944	1.80385	0.520393	8.03882	6.58467	0.535294	0.235642	0.775835	1.44301	1.61064	0.927248	1.25647	2.02278	2.21236	0.375293	3.995	1.099	2.72884	0.291614	1.05285	1.92958	0.410348	1.24527	0.798626
LTR41C	23.4705	1.08002	0	0.263989	0.440352	0.0380939	0.376988	0.0582462	0.286908	0.623105	0.165484	1.11546	2.52361	0.471669	0.449037	0.939903	0.943614	0.490628	5.5191	4.23964	13.2767	4.10701	8.95749	7.30435	3.03307	14.4814	23.0053	6.61533	60.9977	35.5498	11.2598	4.19677	5.76025	9.77144	9.46181	10.4305	8.48298	3.55521	5.20986	3.13187	22.646	3.26288	2.54798	2.60461	10.5383	5.39995	2.5633	6.66697	14.544
LTR32	17.3449	11.3293	9.89917	24.1995	19.5711	11.9078	13.8441	4.62576	7.18762	10.343	15.3285	18.0483	8.29914	6.65243	28.3465	5.04424	-0.385831	0.499222	16.4937	8.62162	20.0193	9.27458	24.1412	12.7236	4.16686	15.2991	41.1706	10.8371	77.8893	64.2594	11.5181	12.6012	14.9685	18.6199	25.568	26.6845	21.746	7.3505	18.6904	17.0306	45.487	14.6379	16.8997	15.1721	32.5436	24.4774	14.8283	25.1323	17.7434
MER83B	14.6481	0.0558638	0.20819	0.327712	0.274953	0.0519562	0.275988	0.153509	0	0	0	0.151873	0.241781	0.133085	0.249851	0.0589792	-0.538413	0.509521	1.41567	1.76342	4.2754	1.48746	5.84183	1.52839	1.45159	2.08579	5.99746	1.26324	19.6553	8.9655	4.45868	3.47936	4.45103	1.55716	1.60103	2.37043	3.50476	1.12745	1.03397	2.34564	2.95242	3.96804	1.00532	1.61782	3.00409	1.82944	0.873954	4.17688	2.46293
MER83B-int	18.8528	0.0489861	0.041978	0.135787	0.0443517	0.273357	0.19155	0.0766695	0.174371	0.272542	0.155173	0.00700899	0.268881	0.164974	1.0395	0.00940503	1.11594	0.510054	1.99714	0.50142	3.1643	0.0718613	2.26161	0.989922	1.14567	2.35373	3.13936	0.529038	17.0891	14.5233	0.821644	0.793088	0.525488	4.39758	1.95749	1.24532	0.957658	0.675405	1.55604	1.87104	4.37574	0.964412	1.38996	1.40868	3.72055	1.3014	2.06502	4.0215	1.23717
HERVK22-int	13.9155	2.75076	3.81958	3.65824	3.16058	2.81323	3.29029	1.32407	5.52614	2.0488	1.3201	13.9498	13.1182	3.4147	3.46726	4.08959	0.669737	0.512212	6.51838	4.97584	7.99144	6.45786	6.88413	3.20532	3.79043	7.90523	4.30007	1.96739	18.4007	15.7012	10.5152	2.42782	10.1373	3.47541	8.60773	11.6899	8.2187	10.5052	3.36904	8.09658	9.69072	5.40371	13.7056	8.21247	7.74271	6.39044	2.6164	14.9551	2.95321
MER76-int	26.9474	0	0.0223359	0	0	0	0	0	0	0	0.11191	0.0137382	0.165681	0	0	0	2.70522	0.513986	0.414029	0.0124812	0.428699	0.0339132	0.570352	0.415474	0	1.59682	0.820819	0.27308	5.78176	3.75864	0.182502	1.05503	0.0481842	0.623389	0	0.249865	0	0.0770328	0.0253083	0.140883	5.84877	0	0	0	0.223376	0	0	0.37572	0
MLT1H2-int	27.7035	0	0.167912	0	0	0.0455595	0.157497	0.0315874	0	0.173013	0.0791629	0.0924564	0.127675	0.0360138	0	0.0475687	0.803148	0.52578	1.07486	0.576515	2.8837	1.75629	1.03634	1.24599	1.92996	1.91343	7.44237	2.1122	20.996	13.2826	1.27803	0.904292	2.23969	1.44191	0.762716	3.70599	2.15293	0.392248	3.38462	0.747224	6.98093	1.52757	0.88423	0.882331	1.3409	0.913762	1.42104	3.32238	1.9995
MLT1C-int	23.1414	0.0932845	0	0.0783232	0	0.0298235	0.127014	0.284156	0	0.0369249	0	0.103273	0.0208037	0.340824	0	0	1.18032	0.533412	1.61768	2.14121	2.54454	2.13314	3.02736	2.61298	0.590828	2.07414	5.57838	1.84565	26.7613	12.8073	3.80523	0.80754	0.637146	2.54013	5.33926	6.32281	1.72096	2.30509	1.6061	3.21128	11.1063	1.60134	2.96395	2.04148	2.97581	4.07041	0.235179	1.65065	6.60504
MLT-int	22.9872	0.0635064	0	0	0	0	0	0.175673	0.0766174	0	0	0	0	0.0253987	0	0.101242	1.57696	0.534467	3.26171	2.17594	5.76799	2.09402	7.22065	5.17704	3.8857	6.37972	6.78175	1.6184	26.8722	11.732	5.76986	1.08042	2.50286	8.19751	4.82639	3.62343	4.43429	2.42006	0.5744	1.89959	15.2346	4.6026	8.56884	3.49993	3.19074	5.16284	1.24854	5.91691	4.73661
LTR33C	26.7731	0.477077	0.329326	0.180457	0.383782	0.510211	0.184183	0.205177	0.131772	0.424665	1.24152	0.664415	1.16455	0.887894	0.630573	0	0.557132	0.535123	10.0514	7.45687	13.2377	5.32736	17.8736	8.93163	3.3238	17.4932	34.7687	4.61757	78.2397	40.7752	11.1875	9.49928	14.6578	15.32	12.8766	11.7662	7.18934	2.51716	10.2094	7.82616	27.0806	4.35899	7.37643	8.42552	21.3518	17.0579	2.35737	18.0298	18.282
MER31B	19.7847	0.387471	0.0399694	0.0441528	1.49613	0.217613	0.396427	0.464235	0.41738	0.0984034	0.282228	0.0344124	0.264511	0.251766	0.272495	0.21348	-0.697392	0.538316	5.46433	8.01932	22.4477	8.87488	10.654	7.59017	2.72426	14.3161	49.2537	8.73356	98.1208	55.6635	14.182	7.7521	14.6602	15.0327	9.53144	11.4571	5.7848	3.68154	14.5346	10.8796	36.6894	7.46066	10.1663	5.01387	15.3482	10.0356	3.60238	16.4636	17.18
HERVL-int	12.2345	1.42285	1.41682	0.975415	0.49907	1.91539	2.07074	0.90651	0.697222	3.82655	0.401334	3.03149	1.4657	1.43334	1.88387	1.0903	0.431869	0.544292	12.4097	13.1408	27.4694	13.6836	29.1404	15.7297	9.57448	31.0134	51.8533	16.3942	148.666	71.743	17.1119	9.89209	19.3414	24.7637	21.8958	21.3164	20.0659	12.0833	20.3997	15.2238	45.0004	16.3458	21.6973	8.92546	23.3865	27.0591	7.23675	21.2701	50.947
MLT1E	23.2963	0.459955	0.49698	1.7108	0.482306	0.93684	2.09577	1.11906	1.58191	0.599525	0	1.27422	1.35866	0.222602	1.40378	1.34276	0.428207	0.54536	5.43678	3.73326	9.63396	6.45976	14.611	3.82623	2.42172	10.3314	16.6753	6.69901	74.0467	33.2694	7.77916	3.10935	8.2781	10.7379	5.24002	4.18325	4.42467	2.6017	6.06853	4.16353	19.0567	0.974357	7.43066	5.72597	6.08041	6.64499	0.53293	11.2096	10.324
MER51-int	13.5573	0.788978	0.820339	1.2895	0.742774	1.86855	1.25207	1.24581	0.824369	1.88118	0.445403	2.79736	3.42457	0.571174	1.94167	0.62346	0.44548	0.553279	2.58567	1.27498	5.63828	0.772176	4.01667	0.729809	0.929561	3.86056	9.37291	2.63305	24.6694	16.7323	0.901506	2.01513	1.69815	3.64546	3.0876	1.59714	2.13916	0.509445	3.21226	2.69807	14.5272	2.41067	1.17229	2.13962	4.36922	1.67762	0.673023	4.01177	4.89112
LTR43	14.7114	0.674584	0.42824	0.365796	0.352623	0.178478	1.55201	0.0989891	0.38428	0.412806	0.135348	1.26473	0.34334	0.297906	0.965607	0.427957	0.556747	0.565679	8.54693	8.55157	15.4068	6.73927	5.7515	8.84727	4.8021	15.9698	28.1903	4.48409	31.075	32.1129	4.37412	6.43668	29.0082	18.2009	16.472	29.057	17.3269	6.33904	13.1117	8.96106	31.6077	12.6541	11.8303	6.28434	11.6619	18.9696	9.43396	22.4802	20.2634
LTR70	15.8523	0	0.0486382	0	0	0	0	0.025328	0	0.088608	0.0239866	0.0114801	0.0848099	0	0	0	1.26766	0.573825	0.214322	0.74833	0.824298	0.515739	1.35293	0.761089	0.329431	0.790651	1.71813	0.53744	12.1977	4.24341	1.12095	1.02366	0.970146	0.682373	1.56531	2.5592	0.226306	0.22023	1.36239	0.0667909	0.744672	0.72052	0.252454	0.151299	1.24785	0.931218	0.215238	1.2046	0.479012
MLT1K	28.2209	193.582	248.839	135.181	206.019	156.65	307.792	47.9583	119.129	180.336	73.0691	250.234	199.151	105.722	172.936	114.343	-0.259766	0.576019	191.691	173.268	330.149	193.793	338.685	174.716	117.477	301.683	594.457	203.786	1563.86	941.039	249.623	173.113	244.912	341.017	270.786	313.122	216.23	170.301	302.189	208.073	742.079	209.875	294.41	175.014	366.176	297.103	121.528	373.318	399.697
LTR101_Mam	31.0974	3.5869	3.42863	4.57972	5.62974	3.02904	3.59584	2.12494	4.59356	4.64246	3.41689	10.4342	7.60741	2.5989	11.8846	2.23884	0.391526	0.582024	7.3551	7.67442	18.3023	4.89939	14.1941	4.2602	2.99074	12.5195	28.9885	10.0306	76.9756	49.1442	6.92646	3.80812	7.69117	14.2131	25.0908	10.3675	9.59835	3.22941	16.8504	11.5231	29.2835	11.0927	14.2638	2.49288	8.37796	11.9111	4.86742	14.881	44.3358
MLT1A-int	23.14	0	0.150335	0	0	0.109895	0	0	0.0305775	0.074589	0	0.910264	0.139257	0	0.121189	0.217556	1.52077	0.595886	3.4678	4.90673	9.02125	3.34106	6.80698	3.13314	0.812412	6.59185	12.9047	7.64977	28.7522	23.7723	4.85653	3.7552	3.51529	5.67315	13.7503	6.18756	7.96581	4.86309	7.8793	11.293	19.0104	21.9203	14.5033	6.10692	9.90819	5.96499	2.05389	12.724	8.63664
LTR7C	14.0259	22.8317	9.4945	9.56699	29.7457	15.6337	17.5685	15.8668	28.7804	42.2593	8.45601	14.3785	27.786	14.2123	23.6987	20.7924	0.292657	0.596189	3.3259	1.23092	3.01813	2.39628	3.56484	3.20786	1.59459	5.56088	5.55168	1.20851	13.694	10.3667	2.59591	2.51027	3.0337	3.72113	2.50321	3.13071	5.0315	1.94663	7.14723	6.03673	10.7449	5.03896	7.72745	2.76869	6.55677	4.79254	2.0199	5.27383	3.7655
LTR53-int	23.0438	0.652895	0.542715	0.0981724	0.562411	0.0424322	0.0668007	0.321242	0.711831	0.352378	0.566656	0.740305	0.713971	1.13122	0.0806306	0.405315	0.422808	0.603737	2.06994	2.46404	3.34242	3.41675	5.65464	2.34437	2.51363	6.96066	13.0152	3.67046	29.6036	15.5139	5.10842	1.84086	2.84241	5.02628	1.48908	1.64446	2.27355	2.22908	3.92835	3.22372	8.26862	2.54528	3.13812	0.968378	3.76188	1.66221	1.61913	1.80138	5.36273
MER70-int	22.8405	0.10594	0.143929	0.107824	0.403446	0	0.0566157	0.259273	0.207611	0.0502283	0.011396	0.28957	0.701495	0.180547	0.195563	0.313171	0.573578	0.605718	2.77108	3.51615	5.27004	2.1177	6.45106	1.76598	3.29326	6.20884	11.0836	1.47795	18.0397	20.1922	5.60962	4.00029	4.1939	5.17214	5.0536	6.1178	4.37658	2.115	4.24901	4.60118	8.40919	2.35653	5.30714	4.12315	5.59506	6.8463	2.22753	4.81262	3.35849
LTR82B	27.5095	0.612084	0.0707933	0.395305	0.173883	0.425937	0.572047	0.522413	0.0813814	0.0177249	0.0229095	0.370122	0.301186	0.145831	0.436404	0	-0.442224	0.606442	9.11845	8.04396	12.6356	9.52674	15.1254	6.58183	2.75737	15.1073	28.8801	11.2805	89.6849	58.4074	10.7626	7.73906	9.19595	17.9491	17.851	19.531	8.58419	6.39454	13.8963	11.7949	33.9388	13.231	14.0015	5.64586	19.1943	14.0162	4.7811	12.6656	19.0356
LTR22C0	13.5418	0.0820903	0	0.0758499	0.0743241	0	0.0746039	0	0.113555	0.0868707	0	0.44555	0	0.0397289	0.0727986	0.079715	0.974567	0.606708	0.431224	0.610215	0.806376	0.301565	0.626955	0.105331	0.363262	1.80369	2.22931	0.15691	3.46983	2.38191	0.787885	0.314426	0.153248	1.36652	0.759067	0.281532	0.246214	0.0606532	0	0	3.4465	0.52791	0.73607	0.189546	0.231219	0.394731	0	0.868547	0.375693
HUERS-P2-int	18.5953	0.362147	0.146972	0.169279	0.594065	0.0198606	0	0.675997	0.671666	0.124228	0.532544	0.125953	0.746309	0.747898	0.149844	0	0.546296	0.60789	0.917786	1.40037	1.57084	0.879357	2.54931	0.681598	0.71913	1.03537	3.65121	0.865667	15.3714	9.28107	0.47987	0.655529	1.52543	1.66086	1.07472	1.16951	2.05841	0.530378	4.15309	2.88584	6.26904	2.56808	1.85387	2.45256	1.16545	1.11346	0.87783	1.33088	2.10193
LTR108a_Mam	24.3377	0.0531238	0	0	0	0	0	0.0447559	0	0.137545	0	0	0	0.0383562	0	0.0384803	1.28629	0.614113	0.544016	0.292957	0.701646	0.312815	1.32359	0.500997	0	0.753568	3.06224	1.2898	6.22223	5.32586	2.24137	0.0632784	1.74036	1.00304	1.10725	0.200186	1.34487	0.166533	0.572846	1.33061	1.81821	0	0.297934	0	0.313218	1.23639	0	0	0.926355
LTR55	22.5051	0.149112	0.12778	0.136146	0	0.104012	0	0	0.253382	0.225069	0	0.0940606	0.0587117	0	0.031493	0.0361995	-0.565184	0.616318	4.51353	3.0843	5.40045	1.53211	5.50911	3.04253	2.26113	2.97233	15.0836	3.08967	26.7275	15.1911	6.24473	3.61201	1.89269	8.26209	0.934812	3.2385	3.85602	0.913877	0.749705	2.11002	10.8982	1.11708	0.865582	1.55578	5.07593	3.88607	3.13594	2.23037	10.3191
LTR51	18.056	0.142831	0.435412	0.0659866	0.323296	0.0664201	0.118981	0.11462	0.341538	0.386204	0.168204	0	0.187219	0.687643	0.2425	0.653059	0.487876	0.616461	4.48587	2.66476	6.56203	4.71837	6.20178	5.60217	1.51417	6.21352	13.8032	2.26948	28.7005	22.2655	4.62692	6.05634	11.3086	9.82084	4.20967	6.59349	4.19621	2.7321	6.11834	4.62013	12.4392	5.01445	3.58963	4.21002	9.97662	7.06511	2.56089	5.7254	6.24773
LTR27C	16.961	0.0260997	0	0	0	0	0	0.0230694	0	0	0	0	0.0315259	0.15318	0	0	1.99292	0.624458	0.91564	1.40061	1.37318	0.431697	1.68673	0.59768	0.545161	1.92767	5.25899	0.988177	11.781	7.69627	0.865737	0.223934	1.09602	0.755197	1.05772	0.601064	0.89308	0.687618	0.954996	0.685879	5.13299	1.15032	1.05892	0.456471	0.888057	0.963509	0.207778	1.95489	1.42824
LTR75_1	19.8333	0.039071	0	0	0	0.686676	0.154746	0.0707992	0.135117	0.0592868	0.347362	0.241127	0.3602	0.322513	0.173243	0.292575	0.571468	0.624932	0.830478	0.39099	1.10271	2.04529	3.00066	0.494965	1.47546	2.45709	4.4822	0.404796	12.0547	7.20556	0.77308	0.838952	0.740507	2.54675	1.14198	1.41217	1.98532	1.10909	0.628545	2.33841	5.53477	0.197572	2.28323	0.256414	0.650259	0.949587	0.306827	1.26377	0.6279
MLT1N2	27.9209	52.0887	36.1644	49.5008	57.8273	31.8865	30.1544	24.088	28.9245	62.3984	12.113	54.7799	59.4541	65.7414	23.2131	27.452	-0.22842	0.625152	81.9331	53.5228	107.128	76.2004	119.032	50.2128	34.9547	107.203	242.148	70.7364	601.448	387.337	76.1966	66.2306	101.006	113.296	75.1357	82.5447	62.9458	50.0451	85.0119	54.4734	245.97	53.205	74.3275	67.9705	115.958	81.4408	47.8415	120.614	148.376
MER88	20.2304	0	0	0.0539352	0.211401	0	0	0.0491779	0	0	0	0	0	0.207376	0	0	-1.04856	0.625207	0	0.205431	1.01681	0.732897	0.138403	1.33161	0.579405	1.11573	2.34046	1.13154	11.0237	7.71752	0.397658	0.605036	0.802199	1.91507	1.30409	0.325843	0.339611	0.283845	0.0571244	0.235469	5.8469	0.558737	0.328914	0.138351	0.260113	0	0	0.931684	3.49811
LTR22B	13.9991	0	0	0	0.0361721	0	0	0	0	0.0292028	0	0	0	0	0	0	-1.30877	0.625535	1.90358	0.519926	3.73272	1.16129	2.79855	1.76769	1.24452	1.50592	6.0522	2.23697	8.34132	4.27777	3.65237	0.647746	3.55348	2.09283	3.503	3.37021	2.35751	1.65453	1.49311	2.07901	2.49981	0.600719	1.52081	1.62455	3.44806	6.29137	1.90423	2.8777	2.5134
THE1A	10.51	15.4122	16.4	13.4741	27.5835	16.9515	11.2225	11.9557	38.877	18.6613	12.6725	15.875	40.0218	11.1872	17.0195	48.9486	0.334007	0.625609	20.8148	16.6997	38.61	16.728	32.8215	19.5435	12.4116	39.9227	69.3024	25.7467	212.414	130.548	26.971	22.5458	27.8927	45.4059	30.1893	39.601	25.4585	23.2417	36.8304	22.7989	94.8222	20.1248	33.5202	14.7966	35.8626	38.6904	16.125	38.6455	52.2011
MER52-int	16.7698	0	0	0	0.0291287	0	0	0.0724196	0	0.00474785	0.0281803	0.00289417	0.00924953	0	0.0150084	0	1.18548	0.626368	3.51304	6.36209	9.11977	5.13501	6.10507	8.19721	1.90933	8.2141	17.0021	1.98073	33.4599	17.9625	4.39939	4.34573	7.65177	10.9435	63.5508	79.4653	36.5007	61.9838	14.8293	23.8943	23.1462	11.1991	29.363	11.0083	14.0965	35.8282	9.75149	105.577	4.49123
LTR1F1	14.526	2.40147	1.15222	1.90533	2.01117	2.25937	1.55146	5.74888	1.39994	1.67624	0.592218	3.60296	1.93079	2.23671	3.18173	2.11151	0.304536	0.626887	0.993117	0.321078	1.13638	0.196273	1.17572	0.282707	0.0773901	0.65102	2.82256	0.426878	6.60768	3.60608	0.310654	0.27981	0.052673	1.16248	0.725289	0.808432	1.08165	0	1.00984	0.207457	2.41401	0.0826665	0.114662	0.431301	0.986856	0.266309	0.250082	2.48146	1.10423
MST-int	20.7331	0.267075	0	0	0	0.0248734	0	0.0225314	0	0.0754707	0	0.019354	0.126363	0	0.0711509	0	-0.890955	0.631266	2.57297	1.82997	3.19942	5.95612	3.29999	4.32852	3.7244	3.94351	8.3432	0.660872	19.6027	13.4548	5.28704	0.440941	2.84202	3.55386	2.25732	2.59981	3.99535	1.63828	0.65877	5.94304	6.26865	3.03874	3.77763	3.04313	4.2942	3.52472	0.392693	1.70056	19.4336
LTR28	17.8982	0.128026	0	0	0.0363583	0.0194975	0	0.033832	0	0.042496	0.0801005	0.0586108	0.0961743	0.317702	0	0.0389955	0.860873	0.632246	0.0602839	0	0.497397	0.0988006	0.977759	0.163995	0	0.837	1.74371	0.482716	6.35752	4.05723	0.162445	0.594824	0.710121	2.5529	0.727727	0	0.10098	0.0890122	1.10052	0.0324468	1.1551	0.259563	0.0559725	0.720203	0.223321	0.28108	0	0.526114	0.643974
HERV35I-int	18.386	1.26783	0.252261	0.160371	0.509468	0.662751	0.391088	0.604602	0.610508	0.60013	0.318017	1.38178	0.483267	1.04415	1.15639	0.483322	0.310056	0.634293	2.79437	2.72904	7.39344	1.92693	6.70972	2.19489	0.900754	5.06296	17.5892	1.7581	29.1381	21.6668	4.21806	2.96802	6.01348	7.24425	8.37123	5.69863	3.56571	4.64175	5.37725	5.32136	17.2216	6.76939	9.78847	7.13649	6.05117	7.02539	1.23739	8.80736	4.27884
LTR47A	15.9733	0.234897	0.987039	0.43122	0.746345	0.0863462	0.118916	0.58977	0.639145	0	1.30247	0.577974	1.5936	0.931672	0.172897	0.668754	0.407677	0.647954	9.8037	8.40051	15.5555	11.4964	12.9609	5.98237	2.18605	15.1983	18.1827	8.18633	57.7885	40.0955	6.23695	9.401	10.6131	13.156	10.4629	17.0636	9.43901	4.78927	11.3695	4.63813	22.3791	6.93844	11.8586	7.97337	11.7632	12.2297	3.81864	16.8561	19.709
LTR1C	13.0388	0.0265258	0	0.0518219	0	0	0.103089	0.0488126	0	0.0204376	0	0.0398775	0	0.0525804	0	0	0.756925	0.6496	1.02387	1.35149	0.757938	0	1.53877	1.41959	0.47961	1.74068	2.49572	0.579667	4.25399	4.41941	0.741216	0.710613	1.5661	0.899636	1.84	3.57937	2.87007	2.27228	2.4078	1.36816	1.17571	2.67804	3.66863	1.80942	3.44419	4.26733	2.86821	1.53088	1.23234
LTR47B3	16.5598	0	0.0788077	0	0	0.116245	0.0417887	0.306048	0	0	0.0997231	0	0.311438	0	0	0	0.960233	0.657835	4.92501	2.02288	6.91998	4.92092	4.9141	5.1255	2.63143	5.54482	5.59832	2.00706	7.91979	9.26011	2.37224	2.3345	3.07185	4.51829	6.77267	8.36466	6.04926	5.24601	6.97585	4.66334	10.8712	9.27248	7.31911	4.3201	10.5114	8.18155	4.65734	3.53819	13.84
LTR35A	13.487	0	0	0	0.0962835	0	0.606795	0.0300282	0	0.0250082	0.0257542	0	0	0.0344995	0	0	1.90681	0.659062	1.42146	0.77139	1.9247	0.610535	0.529584	0.663106	0.460743	2.34822	3.6682	0.486739	6.07491	5.00747	4.19938	0.657897	1.11046	1.4082	0.86074	1.00197	0.815682	0.135535	1.97076	1.40972	6.16119	0.545818	1.70781	0.13799	1.00098	1.8691	0.315015	2.08188	5.3791
LTR79	28.0509	18.8428	19.4277	32.953	21.3358	19.7744	17.7965	20.809	25.152	25.8911	21.4661	27.7879	26.8377	36.0837	29.217	14.0316	0.125417	0.661414	36.0579	38.8751	80.4794	38.6157	81.5118	55.9619	21.4057	69.6138	126.852	40.4809	344.844	198.228	59.7525	45.0487	63.6042	77.8598	47.9585	70.4156	60.0749	42.7098	53.4238	50.2657	130.462	61.83	68.8335	35.6118	89.7603	77.4982	27.1551	85.8227	71.0914
MamGypsy2-LTR	28.6572	0	0	0.300239	0	0	0	0	0.25932	0	0	0	0	0	0.384215	0.573707	1.01943	0.668667	5.51356	6.6698	8.64384	3.78048	3.06454	1.29288	6.1799	13.9227	27.7116	4.64577	80.3735	40.6727	4.66655	4.75692	3.68086	16.5484	1.58193	5.26461	3.37868	2.24347	4.68577	6.28064	15.6354	1.51929	0.162384	2.44832	9.77948	8.33694	5.15242	5.12665	3.95708
HERVH48-int	11.156	12.1579	5.06812	5.73837	7.9995	8.75727	6.09271	9.15663	3.64823	6.49939	5.36683	12.0518	49.8896	9.22436	11.6559	3.16239	0.555417	0.670808	0.632869	0.534708	1.40772	1.22245	1.06443	1.21775	0.222519	1.22398	1.69178	1.1698	4.20482	2.75145	2.19532	1.65101	0.998977	1.54086	1.50883	1.68121	1.2217	1.29291	1.14166	0.967014	2.21613	0.303374	3.09036	1.65724	2.65601	2.05904	1.34213	2.52362	1.63133
ERV24_Prim-int	24.0981	2.65749	0.311494	1.33437	2.67953	2.96641	3.97355	0.0675943	1.19908	3.84588	0.321915	0.707875	6.62925	4.92267	2.89286	1.48091	0.388151	0.676534	2.97388	1.3515	2.42516	4.41048	4.0771	1.09171	1.35817	7.73228	11.454	3.19878	33.8747	25.3349	5.42899	2.07073	1.11415	4.26474	0.897837	1.89012	2.24938	0.405844	0.46043	1.70489	14.5433	2.03172	1.41687	2.13712	5.05805	1.95888	2.43916	5.69731	4.15364
LTR8B	17.9899	11.8997	10.749	16.784	10.8369	8.70191	4.64523	17.9389	9.30256	12.643	9.34229	9.45831	17.2822	9.31093	7.43328	8.30549	-0.158633	0.676932	13.5017	13.5933	24.4779	12.1898	25.3489	17.2775	5.24237	27.5788	50.4294	11.6267	116.228	86.11	25.5605	16.6118	25.1618	26.1489	19.7525	22.5098	23.1496	11.3435	22.7437	12.9339	56.7334	11.368	20.5693	15.1841	24.2553	27.7529	7.5875	32.7469	31.8988
HERVKC4-int	15.5452	0.050604	0	0	0.0128518	0	0	0	0	0	0	0.0146208	0	0	0.0537502	0	-0.892367	0.678963	0.449361	0.586176	1.04226	0.232963	0.203723	0.133545	0	0.344102	3.23226	0.416825	4.37898	1.65643	0.213431	1.16226	0.543221	2.60131	0.59976	0.059164	0	0.601424	0.232068	0.249821	1.59746	1.31702	1.2098	1.96718	3.41147	0.832807	0.275924	0.521398	1.46846
PRIMA4-int	22.3359	0.899995	0.132204	0	0.585305	0.196808	0.457181	0.287405	0.581505	0.2359	0.0472449	1.39937	0.484908	0.19338	0.707045	0.409053	0.404511	0.679882	5.53049	4.92218	7.24875	7.21079	10.7924	5.56959	9.66926	9.73745	20.2474	4.38422	43.4594	11.7358	15.6395	5.45639	3.77113	4.4929	6.84248	3.85409	5.83015	6.06277	5.89995	5.94981	16.2555	5.54196	6.03759	4.12133	5.5261	8.13082	1.09663	7.0931	11.5927
MLT1H1-int	28.6332	0.0449227	0	0	0	0.0939518	0.0448567	0.170212	0	0.0181698	0	0	0	0	0.347385	0	1.06382	0.680547	1.8953	1.59558	1.41628	0.362484	3.62237	1.2769	0.906863	2.57846	12.8596	2.95804	25.2567	18.4327	3.57297	2.34555	1.30103	2.01643	0.665294	2.08101	1.64619	0.830677	4.39978	0.253072	9.53623	1.49343	1.0941	0.85161	3.276	2.30982	0.423563	5.64889	3.49154
MER57C1	19.0854	0	0.153277	0	0	0	0	0.14283	0	0	0	0	0	0	0	0	-1.10185	0.68093	1.30285	0.250601	0.588408	0.221286	0.375559	0.762876	1.15352	1.49231	6.2011	0.170737	12.8943	7.44222	1.05924	0.534925	0.975859	1.74015	0.216687	0.0907057	0.13247	0	1.41607	2.28073	3.79171	0.945746	0.308119	0.251332	1.90504	0.794047	0	0.940756	0.951282
LTR81A	27.8397	1.0686	0.381412	0.105967	0.654501	0.797165	0.727158	0.250213	0.638941	1.56947	0.350949	0.754648	1.17053	0.525739	0.303327	0.971063	0.271739	0.681359	12.7911	6.15307	15.1101	14.1893	15.0812	5.67945	4.78757	14.9536	28.7488	11.4259	74.9613	50.7241	14.9529	5.13956	14.2414	17.1933	11.9776	16.3614	7.58837	6.0955	10.7242	3.4928	23.3197	7.55275	10.785	4.80074	9.69433	12.1809	9.65799	31.3679	11.8801
LTR85b	29.0843	5.69625	3.41285	5.62494	7.44963	3.66947	6.0592	1.80481	3.02239	5.58518	2.69514	5.64391	9.00078	3.02792	5.86213	2.60835	-0.190516	0.681509	13.3966	13.0082	20.0506	6.78248	17.0426	6.50344	7.51357	18.1391	44.7367	7.54361	103.541	66.6893	12.3036	7.7665	12.504	17.0596	6.56498	9.35512	5.62712	3.49246	16.0197	4.53932	40.654	8.54617	6.75288	2.19864	16.3836	9.82797	5.59628	17.2651	15.1377
HERVFH19-int	16.0329	0.116745	0	0	0.0458493	0	0	0.102021	0.245176	0	0	0.270869	0	0	0	0	0.926482	0.681538	0.990588	1.3522	0.961659	0.545259	0.877994	1.11584	0	1.23103	1.77317	0.167665	7.51722	1.448	0.0408652	1.37989	1.1698	0.663746	0.03904	0.885684	0	1.14877	0.779838	0.87636	2.91537	0.581808	1.08548	0.509269	2.18794	0.918756	0.906899	2.8827	0.582039
MSTC-int	25.0701	0	0.0202267	0.0324583	0.0106723	0	0	0.178214	0	0	0	0	0.104443	0	0	0	1.15747	0.690275	1.70014	1.79107	3.64968	5.36847	3.08449	1.83227	1.24504	2.97317	3.18077	1.49939	7.86291	4.45267	1.19901	1.65313	2.88265	5.92739	1.12247	2.3416	1.86464	1.12036	1.17587	0.657364	4.79682	1.32248	1.53653	1.95893	2.17041	1.74101	1.27845	2.47816	0.215483
LTR85a	28.0993	0.659667	1.78358	1.55272	0.603056	1.63493	0.50403	1.9528	1.47541	1.41798	0.237562	1.8584	2.08676	2.68182	1.04838	1.22467	0.21662	0.697945	12.9161	14.4299	33.3908	17.5541	37.571	14.6113	5.5342	26.9156	71.2188	11.695	164.991	105.083	22.1414	18.6434	23.845	33.1141	15.6386	21.3861	18.774	10.5688	23.808	17.5938	67.5797	21.53	21.8312	15.7578	30.0742	25.9981	10.5064	37.0228	32.5024
MER68C	23.0661	0	0.0603149	0	0	0	0	0.522968	0	0	0	0	0	0	0	0	2.11614	0.698643	0.565487	0.312655	3.25019	0.732881	3.16987	0.743448	0.230647	0.850721	4.08182	1.84537	10.6409	4.19001	0.0713653	0.661924	1.57379	0.438742	0.163041	0.414328	0.299918	0	0.315432	0	2.39441	0.158027	1.09843	0	0.799291	3.00148	0	0.437227	1.29471
HERVH-int	12.3556	16.1988	18.25	25.9878	14.8478	34.2798	10.5108	6.77728	23.0508	17.8841	9.80528	22.9517	41.489	12.6601	19.4686	26.9156	-0.194334	0.702624	32.3861	32.7085	45.4051	26.826	46.6385	34.3384	19.6308	42.3712	81.9785	24.9884	181.651	115.294	29.5417	31.1873	38.7726	57.1482	28.7454	38.2087	39.2033	17.0604	34.3917	34.1127	69.6096	28.0501	29.0135	21.0183	41.2205	32.8456	21.5232	48.1259	53.8651
MLT1E1A	23.9629	12.0163	11.7061	8.72798	16.4779	6.31876	17.4215	5.73198	14.6257	13.3611	4.30757	16.0307	11.3817	8.17761	15.6949	16.5704	0.158241	0.703167	32.6268	24.4987	51.9384	32.1382	51.8252	33.6352	21.5564	55.7581	94.1183	32.0421	266.409	153.764	33.7436	25.4733	30.701	44.4013	71.8446	51.0313	46.7679	25.9584	53.8576	36.8797	89.4328	46.5323	42.0913	30.7979	55.5599	63.2599	15.7519	51.3699	84.9592
MLT1J2	27.6585	288.568	323.682	325.774	349.027	216.362	330.374	153.659	250.794	231.988	220.768	420.558	463.956	237.22	287.966	159.031	-0.125501	0.709961	85.6863	42.7081	116.73	46.7091	95.6406	54.3161	31.3204	119.573	236.263	67.6898	592.298	333.212	83.5104	42.1164	80.8613	106.131	65.5151	96.8937	62.2289	66.3436	85.3548	62.1101	185.624	60.3643	93.2952	45.3391	95.7923	87.8128	42.9355	144.98	77.1256
LTR9D	16.2651	0.523061	0.650715	2.09128	0.961534	2.61212	0.386815	1.49578	0.8629	2.8105	0.94	1.4199	5.57739	1.45312	1.43759	1.03162	0.348585	0.710104	9.4517	9.49802	14.2078	8.44411	19.017	14.4182	7.35737	13.4227	26.8554	7.62829	61.8328	41.0658	14.115	7.86404	20.5851	15.5415	9.3237	14.3745	11.9599	7.61385	10.606	8.98618	24.1552	11.0354	16.3562	14.98	11.647	20.5906	11.7035	12.152	12.5822
LTR1B0	13.696	0	0	0	0.0240818	0	0.0239438	0	0	0	0	0	0	0	0	0	-1.00829	0.710969	0.159773	0.511601	0.736897	0.518913	1.11472	0.327404	0.849737	0.23599	1.45774	0	4.29516	1.78524	0.322284	0.648854	0.108736	0.589403	0.370917	0	0	0.0795864	0.178724	1.44847	0.668804	0.696918	0.121353	0	0.86553	0.624004	0.0881699	0.592109	0
HERVL74-int	22.5292	0.061684	0.0796221	0.138063	0.1686	0.0720842	0.0716619	0.205234	0.144649	0.144035	0.00759547	0.0901965	0.319989	0.134918	0	0.148786	0.284759	0.711121	8.47254	8.17206	13.8244	5.7758	11.345	8.37298	7.15779	11.1339	14.2447	8.70511	29.5672	24.5545	13.1304	8.07693	8.77025	12.2703	3.43428	4.73505	4.53872	1.56832	2.20028	4.28792	14.5577	11.3053	4.70671	5.1162	11.6135	9.0363	1.62762	6.64279	11.8289
LTR23-int	20.4935	0	0	0	0.137906	0	0	0	0	0	0	0.0855096	0	0	0.0701406	0	-0.825377	0.712372	0.543696	0.0456139	1.63219	0	1.95493	1.11542	0.469508	1.17895	2.32704	0.37472	8.88812	7.58724	0.724129	1.12055	0.323554	2.02021	0.52479	1.66783	0.411758	0.789067	2.18685	0.872472	1.52583	0.799603	0.811893	0.155431	1.3208	1.61358	0	0.0532053	2.83608
MamGypLTR3	29.7169	1.04135	0.75978	0.345316	0.601058	0.81789	0.570217	0.569405	0.541307	0.583654	0.611212	1.28179	1.06084	1.25595	0.892444	0.543481	0.149671	0.72032	13.9599	7.20792	11.8088	6.33753	15.863	13.0054	3.85423	12.1108	19.1499	6.87025	64.0289	32.5343	15.9566	6.67198	15.8677	13.8656	8.0127	6.68771	14.9911	3.91263	9.85082	8.20594	19.3062	9.809	9.77845	8.70089	13.9944	10.6776	4.03545	17.0316	11.8326
MLT1E2	24.165	8.19075	5.97156	6.3514	8.08322	3.92913	10.7697	3.79323	6.31318	7.14161	4.60501	8.72133	8.28101	5.69158	10.2707	5.27533	0.12343	0.721895	26.2385	24.7253	44.5179	25.9902	49.3549	23.5966	17.2655	54.8113	98.1613	23.4031	271.173	153.687	44.5388	21.7891	36.262	53.7755	34.4084	46.9529	22.8317	16.5073	30.7866	33.0963	108.082	34.815	37.242	25.1377	48.0424	41.5365	13.351	54.7205	62.9641
MLT1E3	23.1419	2.05474	1.35696	0.44799	1.79352	1.70733	1.58452	0.907428	1.73321	1.34065	1.38081	1.26509	1.52955	1.47486	1.66417	0.657447	-0.120894	0.722129	13.6675	12.0002	17.4455	15.0302	19.999	11.085	5.58765	21.0254	54.4234	16.1901	117.819	76.8763	15.3761	15.1157	11.6572	23.0945	22.0956	9.44106	8.84806	7.86727	12.6597	12.4752	44.6783	10.0437	22.1687	8.32724	22.2084	17.7928	8.51555	19.0476	26.7393
LTR56	18.0208	1.02322	0.667304	0.602009	0.161958	0.331443	0.326835	0.774606	0.633849	0.61304	0.63904	0.838466	1.07502	0.774216	0.100521	0.540199	0.180804	0.731354	10.4573	10.1332	10.2304	6.59058	17.6872	10.3499	7.00479	18.0293	23.0247	11.7253	69.9802	54.0596	11.9831	7.09731	13.8389	18.2334	14.0452	15.6097	10.3293	7.67395	9.36799	8.9658	40.4335	7.62655	10.1433	3.4226	14.5131	10.0875	15.3486	15.2255	20.5216
LTR37B	23.177	1.58342	0.976395	0.755903	0.351623	0.971193	1.53456	0.284623	1.52428	1.09343	0	1.7544	2.12862	1.1411	0.83892	0.547286	0.225585	0.732383	12.0141	11.7761	34.1011	15.9349	26.7642	15.8645	9.11011	20.401	54.7031	16.3257	126.045	100.117	20.7818	10.7491	26.4343	34.1348	16.0921	29.8875	16.7592	11.4474	17.2764	26.361	64.7199	27.6027	16.3624	10.9583	38.6481	20.5301	13.2396	27.2493	25.9442
MER9B	8.12917	0	0	0	0	0.191678	0	0.20487	0	0	0	0	0	0	0	0	-0.903974	0.737178	0.199716	0	0.104642	0	0	0	0	0.294487	0.24092	0	2.57794	1.41748	0	0.761261	0.103328	0.672703	0	0	0	0	0	0	0.875511	0	0	0	0	0	0	0.0660595	0
MLT1K-int	31.1333	0	0.0578105	0	0	0	0	0	0.139979	0	0	0.0834857	0	0	0	0	0.950646	0.738119	4.26928	0.945932	4.6561	4.21907	4.63135	4.86501	1.40654	5.32698	11.5743	1.97988	19.4893	15.9371	3.45183	4.36187	3.92105	5.53701	4.79109	8.69726	4.22678	2.64512	5.78769	2.86284	14.3629	3.49236	4.02907	6.03357	7.60343	6.36488	0.153749	4.89473	6.60282
MamGypLTR3a	29.8753	3.13942	2.08319	1.57501	3.46875	2.37223	1.15407	1.03021	1.34815	3.47488	0.755743	4.51065	5.13348	1.16384	1.98871	1.25418	-0.212588	0.738335	19.1268	14.8009	27.5398	16.1317	25.606	20.9457	8.68579	27.8158	58.3642	13.0997	109.503	84.2191	16.1457	23.687	17.4407	37.8396	14.4561	23.0084	17.3496	10.9881	19.0853	21.5715	41.1779	31.0665	26.5945	15.9462	29.7945	36.6436	9.26036	21.781	14.4931
MLT2B1	19.5345	2.65637	24.9828	29.7506	1.70363	29.8468	3.64698	40.2728	28.701	49.864	2.13501	6.62482	56.2878	32.19	2.05177	1.69565	0.329173	0.759877	32.1381	20.1684	49.3372	24.0365	54.7042	24.9217	17.7407	56.8998	125.649	33.5246	346.111	206.433	35.5852	30.2086	39.3784	56.8024	45.1971	49.5745	32.0398	28.1808	43.9317	39.6848	111.102	39.7316	39.9228	26.6234	52.4145	40.549	14.7016	70.8255	58.1069
THE1D-int	14.5535	1.06633	0.362343	0.661419	0.816338	0.287595	0.282789	0.402407	0.236389	0.681218	0.524978	0.629433	0.880011	0.989538	0.630123	0.517272	-0.145765	0.761718	11.2336	8.26664	19.8283	5.9062	15.447	4.17523	1.56005	14.6149	40.5645	8.46071	119.097	64.4438	10.7596	6.07766	13.6115	14.8331	18.8569	10.4071	25.1543	5.28134	16.5568	5.97939	51.5451	7.77744	16.9574	9.92639	12.1176	8.8862	7.15788	17.32	14.002
LTR16D1	29.1342	0.183369	0.0406502	0.181881	0.170963	0.0439048	0.0533687	0.406555	0.0326505	0	0.0755127	0.0737947	0.12938	0.212036	0	0	-0.336427	0.763	10.0495	5.52879	6.27243	5.70296	2.76142	5.28925	4.84945	9.08095	6.67543	2.45679	22.4079	9.92138	8.5662	3.75242	5.97627	5.8642	4.63286	8.57099	4.53661	5.41371	3.40346	3.60948	14.9796	6.09661	6.67515	3.42224	4.75978	8.35012	4.36788	5.29691	2.83243
MER57B2	16.5512	4.98947	4.49297	8.21313	6.63209	11.5668	5.02102	2.25452	6.77346	9.84144	4.85175	6.29301	8.20264	10.6846	9.37066	1.81399	-0.140944	0.768735	8.24965	12.2852	15.3122	7.30472	13.331	11.1029	1.3443	17.9587	26.6679	6.61077	64.9713	63.8916	9.18508	8.34971	11.0068	12.9469	16.2185	12.5128	12.1433	9.85971	9.11715	7.08159	27.0733	5.92589	12.1511	4.88219	17.0015	13.0184	10.9633	18.7371	17.9629
LTR9B	13.5351	0.12458	0.109916	0.275494	0.288061	0.220964	0	0.179435	0.210796	0.220437	0.47371	0.423972	0.0754275	0.378825	0.0853108	0.290898	0.1986	0.775754	3.97042	2.11883	6.71746	1.89838	5.21583	3.55273	2.08401	5.52714	19.5201	5.36046	56.392	34.1073	4.94639	1.46939	3.05137	11.4133	3.25042	4.87285	4.72339	2.07761	5.38164	3.5189	19.886	3.81329	4.4344	1.42267	6.46073	5.66757	2.38544	7.30468	20.1074
MLT1M	27.9155	2.79968	1.06954	1.51685	1.35193	3.21364	1.09	1.06326	0.697366	0.753275	1.83237	2.76215	5.40018	2.12374	6.0753	1.59346	0.232954	0.785856	31.0958	27.4631	60.3011	19.4851	46.1606	32.1037	23.9058	54.2229	84.7053	33.424	228.388	114.8	42.0736	23.8734	49.5161	64.7003	50.4036	51.2393	50.3952	33.3489	58.9641	53.0827	99.3813	72.1555	61.664	29.2449	75.8827	58.3346	20.544	62.7803	54.1084
HERVE-int	12.7985	0.515023	0.607186	0.359723	0.798092	0.908358	0.337134	0.387349	0.304311	0.834543	0.451966	1.82619	1.0005	1.37039	0.428611	0.335997	0.190518	0.798369	4.17773	2.50284	3.16841	3.57365	3.97647	2.86044	1.9506	3.0095	8.15029	2.46675	13.5766	7.24636	5.26001	2.36639	5.30023	5.63838	3.69643	13.0547	5.41419	12.799	5.58485	5.19907	12.1733	17.1469	15.766	7.5739	13.7111	10.7933	1.09348	5.19494	3.8244
MER34A1	20.0324	0.360001	0	0.261778	0.104141	0.12599	0	0.0583496	0.275994	0.209152	0.133891	0.198636	0.312929	0.312796	0.155231	0.280105	0.185113	0.800481	17.2452	8.93738	13.4035	13.0464	17.8811	15.8119	7.98884	12.8767	31.475	13.1856	57.236	45.3479	24.0275	11.9765	17.9847	28.0102	10.4036	9.18152	12.8887	10.18	6.73335	10.1012	32.9512	6.5656	10.0296	6.78289	17.3465	16.208	5.80517	15.1732	12.9206
MSTD	20.2641	26.5845	14.4569	8.52157	21.6895	11.2975	16.9723	10.2913	19.2428	12.641	10.0965	22.2787	23.7854	23.6547	22.2808	15.4163	0.0976339	0.807545	64.7996	42.1273	102.874	42.9976	95.3558	58.1021	25.9252	94.918	186.826	53.7393	513.933	327.343	72.1902	46.3086	75.7434	91.0016	84.6	92.2617	52.6687	55.0405	69.3602	61.5705	207.728	83.1985	85.5801	31.0571	85.8595	112.015	37.3007	113.67	134.335
LTR37-int	23.5097	7.73258	6.1645	9.6911	10.3194	5.3905	3.52809	3.17067	5.79929	8.09588	6.46785	14.4474	7.39497	9.41085	9.34065	5.22349	-0.108953	0.807716	8.99665	7.28374	13.272	8.15757	11.218	7.60238	6.79188	12.0924	35.8207	9.47483	103.027	68.8276	9.49912	7.57938	8.17829	11.8961	8.48472	9.26785	4.19548	4.07937	6.82903	4.81275	26.5139	5.06534	4.7036	3.74974	14.0293	9.43231	2.57053	10.6033	10.7801
MLT1B-int	23.8389	0	0.150855	0	0	0	0	0	0.0200665	0	0	0.0545806	0.131223	0	0	0	-0.55143	0.81114	4.77005	2.6075	6.72868	2.97302	7.0088	3.85473	2.45758	3.08892	15.4059	2.10745	29.5282	18.7042	6.83882	2.45219	9.94587	6.97491	1.86055	4.69254	2.28065	1.88789	3.89153	3.94712	8.56565	9.98503	4.36109	4.32006	4.98359	5.25735	1.46384	2.64362	5.18859
LTR86B2	29.5411	0	0.132247	0	0	0	0	0	0.0353928	0.0362916	0	0.0328883	0.161188	0.0439889	0	0.0499534	0.443568	0.81188	1.46036	0.454416	1.32727	2.78545	6.36911	1.95507	1.75425	4.18631	4.01309	1.76793	26.3339	16.5393	1.02477	1.66024	0.275051	4.88238	0.867104	1.87902	0.680989	1.23121	1.86596	0.582459	6.4379	0.738445	5.04124	2.21007	2.22084	1.76994	0.433027	5.15104	5.58036
LTR27D	18.3733	0.0343247	0	0	0.341852	0	0.0899412	0	0	0.504571	0	0.0993598	0	0	0.0877648	0.262761	0.473191	0.813291	0.315987	0.825573	2.78265	0.594362	1.30381	0.290294	0.26812	1.30345	2.4264	0.755564	13.4138	4.85727	1.66885	0.628404	0.972162	1.65013	0.435781	1.70586	0.265582	0.201394	1.25103	0.484651	5.59823	1.62197	1.25951	0.174215	1.48541	0.0533432	0.482465	1.17287	0.183924
MER61D	15.4918	0.471428	0.316939	0.0488194	0.0956746	0.19656	0	0.268002	0	0.260926	0.295091	0.535304	0.369985	0.0511416	0	0.153921	-0.22372	0.814303	3.21714	1.43547	3.19972	1.98293	2.99081	1.27952	0.972873	5.70531	6.8914	1.77512	20.0503	9.9357	3.21472	2.4432	5.64606	3.96594	22.0163	7.9508	11.8279	0.835692	4.02102	4.85027	5.73139	2.69017	6.14133	1.28172	6.26286	6.63496	4.05756	5.55729	1.83204
LTR46	14.458	0.539381	0.151911	0.0864634	0.451365	0.175894	0	0.715111	0.0774737	0.14164	0	0.343162	0.0433704	1.68842	0.058411	0.524373	0.354186	0.820543	0.815304	2.29877	2.73683	0.561016	2.1666	1.16633	0.231229	2.23582	4.69849	0.762065	13.2771	12.0553	1.60544	0.700276	1.4364	3.81911	1.04605	1.59013	2.57451	0.691245	1.14917	0.673915	4.58578	1.56748	1.62231	0.912048	1.01941	1.39362	0.5889	2.00953	2.56341
MLT1H	26.274	119.801	83.3319	80.2319	106.249	59.6699	47.7435	16.9001	70.6293	50.487	115.413	207.298	83.9677	50.4366	96.5051	80.3567	-0.132469	0.82103	103.305	87.1556	151.067	120.063	163.207	89.4449	68.5919	171.603	316.647	94.9228	791.813	504.436	126.65	91.7963	136.118	180.547	183.054	176.91	131.857	82.8887	180.229	157.789	340.618	150.184	166.361	93.1862	190.626	187.904	83.6742	198.506	185.6
MER52A	20.123	2.05722	0.838839	1.42066	1.60943	1.43988	0.980112	0.856532	1.45664	2.63866	0.804933	1.83021	2.74972	1.47194	1.89407	1.14084	0.103124	0.822285	3.64029	3.10976	4.51399	1.5662	5.27221	4.2342	2.69219	3.80637	16.4145	3.01956	74.1418	39.4465	3.80193	3.1476	3.86491	5.64209	5.81293	2.68738	3.35381	1.98335	4.64104	3.47506	10.6284	4.19571	4.53515	2.87513	4.04225	4.31546	3.13095	6.30997	5.16412
LTR38	22.2812	0.300974	0	0.218031	0.333056	0.155512	0.559059	0.0845219	0	0.477975	0.323179	0.122503	0.370316	0.297717	0.0296564	0.0517277	0.201158	0.829594	1.53285	0.356877	2.67646	0.130534	3.01862	0.418232	0.272372	1.771	2.40915	0.810897	15.8582	10.9106	1.91113	2.04533	2.01789	3.89311	0.662635	0.815293	0.379138	0.521925	3.97082	1.22669	7.54093	1.07381	0.457175	0.126673	1.08705	0.25781	0.685204	1.1372	20.3744
MLT1A0-int	22.7209	1.14523	0.277227	1.15831	0.739903	0.14107	0.775332	0.173932	0.591473	0.131298	0.27266	0.288127	6.91874	0.323591	0.117544	0.228863	0.504454	0.83005	3.24798	1.7576	6.07446	4.46044	10.2369	4.09489	3.86648	13.8642	12.7987	5.00087	41.3518	20.1559	8.51758	2.7822	7.37331	6.32258	1.95105	2.66659	2.86355	3.45025	4.62844	3.56257	22.1558	8.1462	6.28906	3.87712	10.1851	5.4545	2.58415	7.07481	11.5914
MER4A	12.7014	2.12219	1.72183	2.6288	5.37996	3.00149	5.5408	1.17671	3.32749	3.63898	0.883561	4.63029	2.50834	2.08793	4.58812	3.65354	0.108806	0.840245	9.56745	9.61793	19.6654	9.90127	19.9846	11.9988	8.82378	14.6063	27.31	9.9458	60.3129	36.5172	18.718	11.252	18.8733	16.4557	21.2784	16.915	62.5308	10.7205	22.3716	13.172	31.6033	85.1611	21.4766	12.5704	22.49	17.4443	8.02318	21.9336	35.5597
LTR17	8.09129	31.9715	10.1603	31.9736	24.48	21.3813	18.9181	5.79596	13.816	21.212	29.4929	40.4432	58.2074	24.0633	34.5982	14.5788	0.122111	0.84171	8.00431	5.72741	14.697	4.60647	16.2807	10.401	5.70848	10.9974	30.4906	5.96684	116.752	57.2483	11.854	8.01128	11.2672	17.7162	13.4162	15.875	23.3017	7.17671	13.9542	8.11373	57.601	8.39885	12.2157	5.54933	18.5039	20.39	5.88775	20.683	24.3676
MER110	25.9626	0.541975	0.404717	0.478147	0.902848	0.250048	0.648235	0.563263	0.254379	0.138468	1.0145	0.334859	0	0.672895	0.0561353	0.972594	-0.147222	0.845222	3.28785	5.61879	5.23595	2.31619	8.36855	2.54765	1.46196	8.02393	18.5258	1.70806	71.3036	37.3213	9.85058	6.84915	4.99909	6.50792	5.45765	11.6794	6.52329	3.32544	4.0232	1.7459	21.3921	5.25479	6.40344	4.71147	5.84073	4.19618	1.74965	7.06363	8.64469
MER89-int	27.7423	0.365274	0.269309	0.209171	1.06949	0.173056	0	0.13845	0.394214	0.29647	0.0419286	0.888229	0.237568	0.298176	0.363078	1.00563	-0.187623	0.848637	3.85447	4.04973	12.6996	5.39469	8.71984	6.44814	0.884439	12.7894	22.1798	3.1532	53.5801	24.4178	5.0469	7.88151	9.43615	12.3471	4.82906	3.93218	4.15221	3.48339	5.25868	4.67879	23.5356	4.32838	8.19081	2.41959	6.35787	8.84369	1.96027	5.43832	6.50989
PABL_B-int	30.2556	0.0146406	0	0.0259075	0.042905	0.0630441	0.00443515	0.118644	0.00657788	0.00344294	0.0190699	0.116349	0.00384308	0.0233484	0	0.0563462	0.264936	0.849831	7.26578	16.4008	16.0922	5.79371	18.0278	15.2884	8.03441	32.834	27.1562	18.686	32.9752	24.1839	35.914	14.669	17.1069	17.1869	12.2628	22.9034	16.249	3.10567	8.78002	10.3754	15.0118	46.9235	10.91	17.343	16.4066	18.5148	8.35896	12.8089	8.34159
LTR1F2	16.8521	0	0.0223957	0	0	0	0	0	0.0389168	0	0	0	0	0	0	0.0242722	0.496449	0.850976	0.164472	0.0356927	0.485216	0.490002	0.679171	0.170497	0	0.438794	0.82418	0	4.86988	2.45005	0.456195	0.480306	0.416032	0.488586	0	0.147455	0.194358	0.115731	0.598846	0.279386	2.00631	0.237941	0	0	0.335828	0.173428	0	0.218646	0.85398
MLT1-int	23.2044	0	0	0.0315488	0	0.031756	0	0	0	0	0.0389863	0	0.0590504	0	0	0	-0.368993	0.851166	1.51064	2.41158	2.07846	0.362798	2.88077	4.0083	1.13215	2.67275	5.86798	0.779958	13.501	6.96492	3.21164	1.64144	1.76763	1.11709	0	2.33453	0.880078	2.56753	0.0988275	1.47755	4.66766	1.69081	0.59728	0.71169	1.50968	2.2001	0.899763	1.70808	3.00323
LTR12D	10.7901	58.1675	78.7953	41.2873	59.5088	64.5141	72.8988	34.2542	85.2334	37.042	41.8719	52.7745	133.821	43.483	87.567	53.4898	0.087699	0.851945	6.25643	4.81469	7.08053	5.78877	8.07017	5.28809	7.503	7.97554	6.59826	5.44663	24.7815	14.6149	4.80397	3.88422	6.01898	7.22342	4.47724	4.96204	3.51169	3.92316	5.0519	14.5954	8.24579	3.07022	4.66158	4.60143	5.07558	4.75487	3.75221	4.49946	6.31578
LTR77	15.2133	0	0.111567	0.030074	0.0296672	0	0.0284405	0.0274214	0	0.0688875	0.0784312	0.0690068	0.0246438	0	0.0290583	0.0617694	0.17819	0.858958	1.08685	0.182731	0.337382	0.169341	0.656328	0.0887283	0.40068	1.1912	1.05341	0.724109	5.86372	4.98493	0.2007	1.52625	1.01643	0.882952	0.224801	0.191283	0.0821186	0.0469988	0.23885	0.0887127	2.73224	0.45793	0.064156	0	0.0988445	0.979253	1.24098	0.903561	0.636466
MLT1E1A-int	25.0967	0	0	0.0392469	0	0	0	0	0	0	0	0.0519098	0.0126885	0	0.038167	0	0.388702	0.860001	0.511749	0.75782	2.57238	1.28139	0.584411	0.739111	0.404177	1.79824	3.58945	0.743073	6.15362	2.08754	1.04528	1.05282	0.494123	1.25201	1.88154	1.12205	1.42389	0.218039	1.23971	0.217207	0.666378	0.40901	0.333965	0.513954	1.6416	0.48857	0	0.952505	0.559664
MER66A	19.1183	0.0883499	0.0404533	0	0.0830681	0.0413989	0.163008	0	0	0.033304	0.0399885	0	0.0371746	0.177612	0.0837272	0.045841	0.197003	0.860566	3.1166	1.39022	2.97993	1.45533	7.34417	2.64712	0.368046	4.22272	8.57773	1.36941	26.7948	16.3436	4.25048	2.12545	5.13918	4.20762	2.95664	3.2927	3.63917	1.74888	5.46785	4.79514	9.87179	3.69188	3.01916	1.28225	5.45789	2.92192	1.53572	5.02977	4.59036
LTR80A	26.1645	0	0	0	0	0.0974876	0	0	0	0	0.0278773	0.0758553	0	0	0.110477	0.0339289	0.347855	0.860733	1.0568	0.656441	1.99581	1.04177	1.82265	0.0442891	0.202015	3.84152	5.71821	1.11095	28.9309	8.68092	0.982978	0.684705	0.0985593	3.58729	1.29929	1.30013	0	1.29053	0.50633	1.22589	5.98304	0.413332	0.160569	0.359921	2.55195	3.44765	0.11886	2.6096	0.445342
LTR28B	18.3626	0.0464201	0	0	0	0	0	0	0	0.0465729	0	0.0152038	0.0346571	0.0208984	0	0	0.337777	0.860904	6.05791	4.37619	2.83648	2.3277	4.51816	5.55594	3.81088	6.46495	8.50958	2.60523	15.6383	11.6586	8.60509	4.73132	3.84766	2.43815	1.49556	4.20259	5.56033	3.70387	0.741938	4.57828	5.75135	6.46364	7.09886	4.69661	5.08604	8.12812	1.41801	3.86804	7.08581
MLT1G1-int	27.2996	0.0732949	0	0.0160699	0.0157466	0	0	0	0	0.113485	0	0.0247528	0.0269353	0	0	0	-0.347939	0.86135	2.10334	3.45829	4.66449	3.85925	2.60323	1.67256	2.41634	4.33991	6.26815	1.30222	23.1085	13.7851	2.59364	3.07137	4.05746	3.31898	4.53132	0.94431	0.925273	1.50698	0.63857	1.57103	9.75827	3.43737	3.15456	1.22936	3.22819	3.02918	4.31846	5.14577	6.03175
MLT1G3-int	27.6012	1.30078	1.9671	1.414	1.8762	0.982069	0.139077	2.86649	1.25956	2.58032	1.69719	0.719852	3.51892	1.91433	0.895697	0.609282	0.103392	0.867218	1.29095	1.43888	4.98968	2.73546	1.66627	0.697636	0.503742	5.98806	7.09075	1.36394	26.0462	17.2302	2.38886	1.26551	1.73188	2.93491	1.14834	0.961481	1.51429	1.89747	0.433709	1.64451	5.37941	1.89822	4.86421	1.33474	1.50376	1.18866	1.12915	1.88874	3.62116
LTR43-int	22.3526	0.374932	0	0.0273359	0	0	0	0.0696337	0	0	0.15873	0.14397	0.0772239	0.0291223	0	0.193187	-0.25998	0.867259	3.59375	5.03619	5.2168	3.65508	4.91816	7.33292	2.23674	5.52588	10.8844	4.44009	14.9012	7.61937	2.89688	2.81521	6.42212	6.77388	11.0756	8.04065	6.48995	6.09991	7.51061	7.3812	5.31378	12.5817	10.0177	3.62175	11.4186	10.885	6.2016	14.8419	4.22286
LTR83	27.3798	0.329242	0.840874	0.254174	0	0.15458	0	0.577553	1.2121	0	0	0.448529	1.14615	0.200758	0	0.0970888	0.221669	0.868242	7.81752	6.14628	14.0845	11.4029	11.1942	3.26186	5.04179	10.3675	19.6647	9.11431	62.4356	30.9488	10.1093	4.51739	6.32382	10.5185	4.64764	6.16476	7.27108	5.36546	4.78534	3.51384	17.5535	5.8213	4.30251	4.63521	5.7146	7.77944	2.70249	8.18563	7.22371
LTR86B1	29.2313	0	0	0	0	0.217941	0	0	0.0617147	0	0.149572	0	0	0.136091	0	0	-0.327433	0.868884	1.8316	2.9954	7.18504	1.83933	5.70991	2.83224	1.74771	6.07852	2.76494	0.613554	15.3294	7.97029	6.83656	3.37208	3.4356	5.42751	2.95432	0.453898	0.220784	1.79265	3.88032	0.350844	3.83053	0.57317	0.0840406	0.0775243	1.25933	1.74206	1.11647	2.10358	0.964818
HERVIP10FH-int	15.5446	0.315139	0.0538819	0.138876	0.078177	0.114469	0.278664	0.0644776	0.315714	0.0131785	0.0166251	0.0916717	0.083253	0.469348	0.0701627	0.148403	0.147117	0.879715	7.3177	9.26831	15.5888	6.09989	10.1739	14.0849	6.81866	13.5996	20.9436	10.3274	36.7389	21.7659	10.1543	8.71327	18.7171	14.003	15.671	20.2415	11.7729	12.4386	14.9638	6.26013	21.1431	11.5287	12.9647	9.3506	21.1019	9.34466	10.0231	38.1852	28.0526
MER66C	16.0735	0.670814	0.0628411	1.41289	0.186596	0	0	1.05472	0.693566	0.474817	0.0328869	0.462825	0.748303	0.596986	0.0997481	0.0364083	-0.151794	0.885256	2.35414	4.98795	6.90745	1.76715	13.2304	6.55696	3.16311	6.2634	22.0667	8.5618	52.9429	39.9425	7.81245	4.7843	1.57328	14.4612	4.32403	4.27365	2.91442	2.70566	6.32024	6.69191	18.8412	4.75996	10.3751	3.41931	7.93224	4.73853	5.31773	8.32303	5.65017
MamGypLTR1d	27.9878	2.71369	4.09389	3.6648	2.41566	2.78357	3.5771	3.14543	3.93577	2.58695	3.81194	3.76585	4.2599	2.92298	3.00506	1.17461	0.0382614	0.887357	10.5645	6.3531	12.4062	2.13456	19.9368	2.81293	4.32835	10.0548	23.7488	6.93897	73.4049	46.3608	6.35596	7.6828	7.89004	10.4582	2.95538	2.50604	5.44963	3.67931	9.05041	5.84679	27.554	3.42974	9.23154	4.389	12.1078	16.6887	4.06381	16.0729	7.60446
MER76	22.9983	0.652328	0.46761	0.807877	0.42322	0.598436	1.08296	0.446191	0.183153	0.583227	0.864429	0.105197	1.28333	0.544671	0.352251	0.0964295	-0.0900929	0.887474	2.54975	2.8382	7.38528	3.29181	3.88989	2.70609	0.7588	8.49481	15.8941	2.39146	57.7909	31.0898	2.35518	2.95192	5.45913	7.01227	5.87837	4.47755	0.970222	2.48031	3.98062	3.34957	14.8078	3.73622	3.69704	2.52624	6.58066	6.67069	2.98915	6.85009	4.72437
MLT1J1-int	28.8192	0.961594	0.455238	0.125424	0.728313	0.73739	0.352832	0.42551	0.267678	0.321473	0.92019	0.270126	0.626653	0.183961	2.52772	0.702423	0.133368	0.8921	5.0414	10.723	7.90349	4.97117	7.22927	7.36975	8.06343	8.11314	16.0808	6.88084	34.6418	18.2202	8.76584	5.83338	10.7855	7.45529	2.40731	9.53152	4.05485	2.38929	7.45342	5.85257	22.5522	5.73876	5.10088	3.79815	7.23251	4.77047	1.27453	6.21008	5.20261
MER51B	11.1727	46.6555	20.8161	29.1799	66.8701	19.0329	56.5222	11.3911	33.5207	53.2952	14.5564	51.0683	57.2238	20.4765	52.2481	32.1637	0.0670032	0.895707	8.6886	6.05009	14.7049	9.73868	7.73032	6.43276	5.52124	12.0172	30.3359	8.19453	52.0521	29.867	11.897	6.55954	5.5196	15.1012	9.32508	11.2951	8.95601	4.78137	5.64839	9.97156	22.0557	8.59455	12.5541	6.81837	10.2412	11.0226	5.55578	8.14599	13.1561
MER70A	20.9783	26.8291	12.6029	23.4307	31.4152	8.57485	19.3563	6.79743	18.7965	38.6461	3.17092	27.1393	52.5327	18.117	15.0376	18.059	0.0814499	0.897758	2.15012	5.25253	6.74841	2.93853	7.18665	4.10915	2.81721	6.77935	12.4243	6.11579	35.4538	26.8247	6.88388	2.57871	5.97882	8.43751	3.4066	6.86711	3.64571	2.19341	7.55444	6.70708	13.583	3.42253	6.36174	4.16845	7.48247	7.34062	3.26872	6.26544	7.82643
MER61C	15.0238	0	0	0.575414	0.277191	0	0	0.368018	0.0341384	0.0312603	0.0376647	0.389258	0.512476	0.423864	0	0.100085	0.153591	0.900337	2.52598	2.45204	2.13496	0.546079	3.88158	1.79515	0.642113	2.29465	7.82316	1.48536	16.3247	11.3883	2.80149	1.97312	1.23905	3.11131	3.69529	4.91196	2.95255	1.75626	4.69151	3.1717	6.1803	1.76953	3.45288	4.20982	2.40269	6.25575	1.98136	3.42397	10.3768
LTR81AB	25.9176	1.51726	0.344479	0.0928574	0.272969	0.186935	0.821988	0.632181	0.208526	0.283599	0.259259	0.934545	0.791397	0.170011	0.267366	0.0975893	-0.112593	0.900389	1.3832	2.85555	5.11444	2.52769	4.22364	4.67523	1.96834	0.437886	7.80475	0.736015	35.8183	17.1464	1.69441	1.60549	2.40745	2.21079	4.72975	2.48274	1.64455	3.91552	4.49861	2.82096	18.4895	2.28582	5.53074	0.811207	4.86976	2.64664	0.968503	4.39346	5.45767
MLT2B3	20.3289	60.2379	4.16509	92.9653	57.4906	3.69194	20.3457	38.8905	59.0663	6.17593	50.893	33.8403	8.42624	118.479	15.8531	55.3616	-0.101765	0.900558	22.6915	22.08	39.5845	23.2894	44.4176	28.8944	14.2427	36.7677	77.0725	17.8548	228.146	148.185	27.0701	19.8049	23.1916	31.1315	22.6568	20.9903	21.1118	10.6262	24.673	28.8647	83.642	33.8572	21.4645	17.6691	30.3438	25.8664	9.72219	39.2575	35.7298
ERVL-int	24.3248	0.502847	0.845492	0.253822	0.216675	0.314855	0.15713	0.269273	0.165522	0.208928	1.79622	0.72484	0.196041	0.456296	0.33569	0.322187	0.118323	0.90117	8.72482	7.83672	14.1062	6.75638	14.5389	8.63941	7.32326	15.4341	30.7781	12.2475	73.2675	36.3863	15.4435	12.4675	12.8345	17.5187	4.52107	11.6552	10.2388	3.70509	12.9811	6.36497	26.0811	8.64862	9.37939	3.2309	11.0306	9.37522	1.74637	12.3637	16.2078
MSTB1-int	21.0787	0	0	0.0815129	0	0.0122188	0	0.0317706	0.023909	0	0	0	0.0272218	0.136021	0	0	0.223809	0.90664	2.21832	1.55929	3.10389	1.1239	2.87157	1.42373	0.83407	3.78199	4.66901	2.68149	14.9186	8.69748	2.04396	1.34269	1.39145	2.63842	2.88527	1.76692	2.4277	1.38982	1.86181	1.07295	5.3752	2.88689	3.72746	0.718178	3.58497	2.47787	0.987658	3.85421	3.30085
THE1-int	12.614	0.111408	0	0.0887406	0.100868	0.0345385	0	0.0809134	0	0	0.0592591	0.214996	0.0718916	0.301387	0	0	0.11827	0.927113	1.07879	0.768947	0.871055	0.733826	0.967548	0.423884	0	1.31636	3.40432	0.918387	19.5049	16.5363	0.714709	0	0.244235	1.60372	0	0	0.388665	0.312235	0.487035	0	2.94936	0.625335	0.249929	1.08649	0.630352	0.262151	0.0995604	1.18334	0.113684
LTR8A	16.6413	4.71602	4.70145	4.26574	4.01503	3.77994	7.8322	2.84722	2.80431	3.85589	5.80665	5.01946	4.35385	4.62761	5.47468	1.24149	0.0301444	0.931649	12.4469	9.90803	18.2751	16.2509	14.8354	11.7097	12.6001	24.6889	37.2788	14.1041	91.4326	50.574	19.6359	14.8957	16.541	26.088	40.6512	28.842	31.966	9.63607	32.202	16.6737	55.7111	33.8878	36.1434	20.5324	45.6856	27.0254	9.8942	36.048	54.326
HERVL66-int	10.7971	0	0.020989	0	0.0554396	0.0227798	0	0.0309524	0.173325	0	0	0.00886249	0	0.0118538	0	0	0.181349	0.932033	0.62035	0	1.3805	0.5637	0.761588	0.0828318	0.0961976	1.16776	1.45584	0.6454	3.88832	3.66739	0.244637	0.0723613	0.143337	0.754116	0.0200278	0	0	0.240053	1.00938	0.835711	1.13708	0	0.0174617	0	0.539595	0.107212	0.0220111	0.0717498	0
HERV9NC-int	8.10652	3.60963	4.53474	3.12545	3.14708	4.05572	2.89969	2.14775	4.88927	2.31035	2.21151	3.23029	10.0838	2.77509	3.88142	3.57262	0.040677	0.9363	16.0977	5.84321	3.5505	6.82872	8.41244	5.88185	7.93007	15.5092	5.54762	2.62287	12.9667	8.35681	11.6344	7.27465	18.7734	24.8839	7.42437	61.3914	12.066	9.69995	11.5375	37.9322	12.7055	1.62918	2.13712	2.60145	4.86035	20.6925	10.2325	6.20679	17.4812
HUERS-P3b-int	14.8899	0.937315	0.212947	0.0636593	0.210066	0.208422	0.427923	0.49365	0.309992	0.368545	0.0261437	0.216022	0.493501	0.741626	0.27622	0.0304076	0.0517395	0.94603	1.84234	1.46896	3.31171	1.99449	5.69362	3.46777	1.96198	4.06661	10.462	2.5658	25.5986	14.6679	3.9807	1.83195	2.86482	4.7886	1.61071	4.14244	1.66885	0.277805	3.5036	1.25146	10.619	1.90275	3.0943	0.359875	5.84691	2.15108	1.30856	4.4814	4.76376
MER90	25.0119	0.168073	0.1104	0.138599	0.155524	0.1139	0.110745	0.158182	0.118808	0.079049	0.0342633	0	0.354926	0.224658	0.0442191	0.216802	-0.0333116	0.959231	3.94744	1.48903	9.79248	4.03441	8.6296	3.47672	2.88231	8.5347	16.1103	3.7808	37.1953	22.8965	4.48966	3.13575	5.81092	9.20788	7.07777	7.09521	5.88067	4.95721	7.18407	8.42701	18.4965	6.55904	5.6766	3.21513	9.10188	7.45036	3.47444	15.7839	3.98421
MER41-int	14.0576	1.01035	0.479615	2.03693	0.897627	0.646919	0.478907	1.06594	0.603908	1.42523	0.730786	1.54057	0.91312	0.729725	0.800653	1.69706	-0.0225021	0.960729	16.7256	13.0772	26.7409	7.58435	16.9846	18.525	6.95398	23.8795	50.1539	12.5745	98.527	68.5454	16.3141	12.3596	26.8582	24.6744	46.3494	63.3862	43.0733	28.4849	154.088	52.704	60.746	55.1339	59.2507	23.986	62.144	56.1229	23.251	68.4607	25.9229
MER34C	18.8053	0.147981	0	0.0341828	0	0.0344074	0	0	0.10235	0.0521994	0	0	0.13892	0	0.156442	0	0.054802	0.967189	0.63932	3.23189	1.73649	1.05313	2.06973	3.3807	0.592249	2.88212	8.36276	0.522178	18.5625	10.4722	2.33966	0.390042	1.03059	1.63614	0.704779	0.648422	1.02296	1.74213	1.67784	0.798048	3.20004	0.500652	0.645861	0.212819	2.68973	0.875149	0.712626	2.67884	5.35112
PABL_A	9.4433	0.354939	0.547778	0.032813	0.214452	0.2312	0	0.409323	0.335759	0.276791	0	0.327064	0.640538	0.479685	0.157465	0.0876648	-0.0253284	0.969943	4.91471	4.15927	8.36533	2.36551	6.51624	2.53487	4.34096	8.68656	10.9579	2.69787	26.7102	22.0959	4.46408	5.00675	6.93331	5.76732	3.37793	6.88914	5.19898	1.70669	7.84976	4.82332	14.9009	4.48892	4.8542	3.0977	3.36526	4.49441	1.22448	9.93964	9.66758
MER68-int	23.3168	0.131733	0	0.243437	0.23854	0.122518	0	0	0	0.371744	0.0827421	0.45396	0	0.510033	0.028205	0	-0.0254741	0.98005	0.93912	0.353215	3.74461	0.970828	2.01698	0.597469	0.197846	1.46647	4.9865	3.48758	18.255	10.3655	2.53859	2.74707	0.69448	3.29793	0.787217	0.391365	0.639899	0.639525	2.43903	0.818992	6.48006	1.03354	2.66802	2.007	2.59083	0.611074	0.310486	1.73817	1.00428
LTR9C	15.1414	0	0.0255072	0	0.134748	0	0	0.025077	0.106048	0	0.0237489	0.0861624	0	0	0	0.0867129	0.0322219	0.98034	0.811883	0.0454643	0.378973	0	2.42829	0.417553	0.267508	0.400002	2.35435	0.134374	6.32091	8.17347	1.80828	0.184642	0.121762	2.48374	1.19042	0.875577	0.355751	0	0.55896	0.124157	2.41992	0.110563	0.268198	0.2937	0.0441535	0.255817	1.55309	2.44902	0.379768
LTR22C	17.3727	0	0	0	0	0	0	0	0	0	0	0	0.0310164	0	0	0	Not calculated	Not calculated	2.2631	1.6661	2.5327	1.92803	0.893978	1.39732	1.64576	2.37671	1.86532	0.700758	1.98313	2.434	2.20682	1.88639	2.31173	2.29551	4.52545	6.90482	5.97615	5.35246	2.59614	4.44131	4.10002	1.70408	5.94726	3.18135	6.90816	6.46912	1.2168	2.52897	3.80134
HERV-Fc1_LTR1	9.65714	0	0	0	0	0	0	0	0	0	0.134486	0.0406602	0	0	0	0	Not calculated	Not calculated	0	0	0	0	0.17893	0	0	0	0.321534	0	0.128755	0	0.0847335	0	0	0.0780484	0	0	0	0	0	0	0	0	0	0	0	0	0	0	0
MER57E2	18.6859	0	0	0	0	0	0	0	0	0	0	0	0	0	0	0	Not calculated	Not calculated	3.88252	0.100483	4.20087	0.23323	1.65971	1.62698	0	1.62373	2.82131	0.59521	6.59136	2.18709	1.76891	0.110049	2.30085	2.08324	0.53731	0.718842	0.153005	0.420466	1.60269	1.36937	1.37059	0.0951042	0.349445	0.323747	1.57686	0.0909361	0	2.21917	2.95198
LTR14	11.0587	0	0	0	0	0	0	0	0	0	0	0	0.0831396	0	0	0	Not calculated	Not calculated	2.04016	0.604285	3.60712	1.70352	1.75766	1.31513	0	2.62984	1.81696	3.13427	3.90528	4.28802	1.40287	1.53691	3.17043	1.38786	0.660924	1.37094	1.48764	0.842733	1.64819	0.674394	4.78602	1.56076	1.67836	0.215959	1.25765	1.8452	0.932185	1.64122	1.86928
LTR14A	7.09687	0	0	0	0	0	0	0	0	0	0	0.101993	0	0	0	0	Not calculated	Not calculated	1.58589	0.871918	2.11685	0.819834	2.44142	1.46367	0	1.40749	3.27482	1.26965	6.12532	4.82735	2.62181	1.52151	2.14734	2.43542	0.749712	1.00401	0.66225	1.1181	1.45005	0.539704	4.96083	1.06495	0.323924	0.894596	1.20934	1.0346	0.479706	1.60676	0.0853174
LTR27	18.7167	0	0	0	0	0	0	0.0315874	0.210861	0	0	0.0465647	0	0	0	0.0624829	Not calculated	Not calculated	0	0.43764	0.704463	0.167516	0.39164	0	0.168993	0.419922	1.88456	0.215763	4.74308	3.90361	0.808508	0.116822	0.198169	1.18317	0.053567	0.112539	0	0	0.896263	0	1.99907	0	0.109912	0	0.486147	0.179014	0.433341	0.462212	0
MLT1O-int	29.5545	0	0	0	0	0	0	0	0	0	0	0	0	0	0	0	Not calculated	Not calculated	0.156577	0.413129	0.0929785	0	0.172727	0.279198	0.731122	0.456743	0.210352	0	1.22083	0.0707155	0.579311	0.566975	0.633762	0	0.179128	0	0	0	0	0	0	0	0	0	0.280951	0	0.361657	0.183993	0.612207
LTR18C	15.4288	0	0	0	0	0	0	0.0474723	0	0	0	0	0	0	0.270998	0	Not calculated	Not calculated	0.892766	0.991392	0.38223	0.323434	2.88378	0.608276	0.944204	0.903197	3.18883	0.316658	5.70518	2.52861	1.23048	1.14428	2.03413	1.4058	2.04978	0.388563	0.871273	0.519921	0.231335	0.632336	1.05685	0.645709	0.584381	0.457483	1.28165	0.472325	0.357266	0.770228	1.62245
HERVFH21-int	20.3118	0	0	0	0	0	0	0.131324	0.0666126	0	0	0.116616	0.116459	0.00811666	0	0	Not calculated	Not calculated	0.986303	1.55644	1.21249	0.27245	0.962786	1.19961	1.84667	2.27674	3.47337	1.61754	6.70162	4.99495	2.2879	1.36206	1.59488	1.52642	0.869618	0.755566	2.19592	0.517918	0.355785	0.674365	4.11487	0.813694	0.1643	0.774022	0.875179	0.82526	0.295849	1.60564	1.93718
MER83C	17.1792	0	0.0867908	0	0.0916986	0	0	0	0	0	0	0	0	0	0	0	Not calculated	Not calculated	0.759725	1.27725	1.02568	0.623745	2.1496	0.224874	0.697432	2.91387	2.68633	0.551214	7.43549	4.07224	2.22801	0.903178	0.710947	3.02225	0.847713	0.491984	1.3011	0.592249	1.16081	4.45193	3.11013	0.465614	0.506885	0.0936751	1.03054	1.22967	0.295728	0.448905	1.37783
LTR26B	14.851	0	0	0	0	0	0	0.0365009	0	0	0	0	0.0534952	0	0	0	Not calculated	Not calculated	2.29864	1.99843	2.01134	1.24272	1.57638	0.548886	2.65973	1.61238	8.12677	2.63222	15.694	9.25059	1.48903	2.09403	1.72359	3.98741	1.78776	0.556164	3.58849	0.467428	2.53754	0.368149	5.75839	0.882383	0.836063	0.48822	2.09736	4.21591	0.825143	1.58117	1.59113
LTR22B1	14.7206	0	0	0	0	0	0	0	0	0.192821	0	0	0.0717435	0	0	0	Not calculated	Not calculated	1.10807	0.933028	1.33056	1.41918	1.41991	0.385295	0.94864	1.36985	3.68735	1.04292	4.67488	9.58654	2.14327	1.42743	1.67441	2.22631	1.49808	1.20375	0.819704	0.369362	0	0.914927	3.2399	0.743907	1.66097	1.37716	0.844287	0.54191	0.1981	1.7969	1.30265
MLT1N2-int	28.6333	0	0	0	0	0	0	0	0	0	0.0578272	0	0	0	0	0	Not calculated	Not calculated	1.01348	1.42013	0.244824	1.25897	0.393755	0.73474	0	0.32812	0.759801	3.2523	6.4012	2.6668	0.742986	0.716928	1.22022	1.2927	0.924533	0.991507	0.844255	0	0	0.342018	0.814743	0	0.602555	0	0.892837	1.45576	1.06691	0.593289	0.185659
LTR52-int	23.7124	0	0	0	0	0	0	0.0960551	0	0	0	0	0.289681	0.0652984	0	0	Not calculated	Not calculated	0.761126	1.12965	1.15185	0.0687454	1.305	0.663938	1.09601	1.1582	2.51416	2.18407	13.8205	5.7536	1.28758	1.44865	0.803688	1.29371	0.869276	0.162934	0.465067	0.260161	0.758849	1.41928	2.67233	1.48402	0.691555	0.170812	0.306387	0.532328	0.369903	0.577098	2.86155
HERV-Fc2_LTR	11.7667	0	0	0	0	0	0	0	0	0	0	0	0	0	0	0	Not calculated	Not calculated	0.932008	0	0	0	0	0	0	0	0	0	2.10084	0	0	0	0	0	0	0	0	0	0	0	0.462976	0	0	0	0	0	0	0	0
MER84-int	18.2387	0	0	0	0.0476222	0	0	0	0	0	0	0	0	0	0	0	Not calculated	Not calculated	2.05646	5.49894	4.34414	4.57504	4.49207	3.39936	1.83076	10.3157	7.50327	7.06631	10.9144	10.7209	10.8705	2.92817	3.60173	4.23003	3.29131	4.83096	7.00976	1.74273	2.9155	5.9896	4.57996	13.2764	2.88124	3.8873	5.29602	4.64995	3.66927	2.6218	3.6008
LTR59	15.7135	0	0	0	0	0	0	0.0299734	0.0685661	0	0	0	0	0	0	0	Not calculated	Not calculated	0.450263	0	1.12663	0	1.30663	0	0.224476	1.13539	1.34152	0.6335	4.86724	4.57445	0.319515	0.0572008	0.40403	0.823869	0	0.0979683	0.215123	0	0.135138	0.688529	1.54257	0.249283	0.245657	0	1.38411	0.116593	0.210946	2.31007	0
LTR81	29.4899	0	0	0	0	0	0	0.0282224	0.046339	0	0.141414	0.0647206	0	0	0	0.0685954	Not calculated	Not calculated	3.65822	0.50424	3.65218	2.04725	6.58888	2.05987	0.253612	3.90982	9.06241	2.01283	19.5972	13.9658	1.95307	0.482271	1.74002	3.75471	2.51134	1.74371	1.61555	0.221617	6.71412	0.819325	6.34039	0.0847948	1.09101	0.690583	1.73353	1.76235	0.461247	4.00225	2.71953
HERVK14C-int	12.1137	0	0	0	0	0	0	0	0	0	0	0	0	0	0	0	Not calculated	Not calculated	0.0345391	0.00749547	0.311051	0	0.17242	0.0177096	0	0.340967	0.733688	0.842199	1.5462	0.303239	0.219036	0.964643	0.0527582	0.184263	0	0.824085	0.059222	0	0	0	0.350581	0.193473	0	0.0189265	0.00794763	0.0329536	0.0245754	0.0211604	0.0260469
LTR1C1	13.9453	0	0	0	0	0	0	0.0271944	0	0	0	0.0222892	0.0281193	0	0	0.141075	Not calculated	Not calculated	1.56354	0.753564	0.999273	0.551695	3.89751	0.464009	0.796819	1.88741	4.01449	0.178078	5.53355	3.28633	1.71567	0.934158	1.93961	2.64658	2.00193	1.02774	0.582011	0.518083	0.371171	0.631995	4.13776	1.49452	1.73687	0.628553	1.2183	1.61665	0.717224	1.06242	2.12847
LTR108c_Mam	26.6528	0	0	0	0	0	0	0	0	0	0	0	0	0	0	0	Not calculated	Not calculated	0	0	0.543167	0	0	0	0	0.345575	1.12069	0	4.96281	0.679957	0.232891	0	0.937515	0.121	0.399048	0.245758	0.206871	0	0	0	0.122295	0	0.204569	0	0	0	0.677338	0.782727	0
LTR109A2	21.46	0	0	0	0	0	0	0	0	0	0	0	0	0	0	0	Not calculated	Not calculated	0	0	0.187751	0	0.386746	0	0	0	0.570151	0	1.02209	1.67349	0	0	0	0	0	0	0	0	0	0	1.35213	0	0	0	0.194743	0	0	0.202214	0
LTR10B2	18.8918	0	0	0	0	0	0	0	0	0	0	0	0	0	0	0	Not calculated	Not calculated	0.107935	0.332563	1.13964	1.28239	0.358182	0.664486	0	0.979833	0.173078	0.873556	1.98215	1.82539	0.562029	0.244456	0.315936	0.696235	0.952858	0.648623	0	0.195324	0.0881072	0	2.44552	0.115034	0	0	0.43471	0.0666246	0	1.20178	1.69275
LTR7A	8.38333	0	0	0	0	0	0	0	0	0	0	0	0	0	0	0	Not calculated	Not calculated	0	0	0	0	0.172268	0	0	0	1.36935	0	0.103347	0	0	0	0	0.0751423	0	0	0	0	0	0	0	0	0.0781029	0	0	0	0	0	0
LTR84a	28.7106	0	0	0	0	0	0.026765	0	0	0	0.250895	0	0	0.608749	0	0.0285987	Not calculated	Not calculated	5.68935	5.20828	7.06332	8.26464	8.40756	3.45785	5.26164	9.05822	21.8398	6.13471	57.5532	37.4917	5.07629	3.82902	4.67707	12.0801	3.09556	1.97037	2.40313	1.32617	5.575	3.49003	25.0391	4.18302	6.92176	4.08925	7.16159	4.98513	5.34007	6.17347	6.73545
LTR21B	16.5667	0	0	0	0	0	0	0.0789684	0.0972452	0	0.151024	0.135664	0.0369065	0.63597	0.415617	0	Not calculated	Not calculated	4.80442	6.53579	15.1213	6.59946	8.13106	13.6821	7.78708	8.73687	4.61404	2.80235	3.90106	2.50111	11.2493	10.9254	12.1704	20.3922	211.677	34.963	40.977	2.43051	10.2364	24.4892	3.63846	17.0541	14.5148	4.90927	48.953	17.1779	0.537453	7.02888	3.10029
LTR14C	9.44569	0	0	0	0	0	0	0	0	0	0	0	0	0	0	0	Not calculated	Not calculated	0.201777	0	0.663614	0	0.157108	0	0.101182	0.390215	1.47468	0.68922	5.79989	4.48452	0.2035	0.104198	0.664278	0.628297	0.118262	0.145809	0.528085	0	0	0.092642	1.85378	0	0.199132	0.538953	0.920965	0.0570735	0.106198	0.592273	0
MER92A	25.0257	0	0	0	0	0	0	0.0426634	0	0	0	0	0	0	0	0	Not calculated	Not calculated	0.578234	0.205431	1.16061	0	0.14081	0.287903	0.0760835	0.664741	5.47553	0	9.17931	3.48264	0.161161	0.557957	0.702601	0.679545	0.336139	0	0	0.173556	0.078288	0.573292	1.7668	0.18849	0.457014	1.25118	0.499508	0.519492	0.628427	1.83107	1.04913
ERVL47-int	22.807	0	0	0	0	0	0	0.265018	0.0312869	0	0.0180458	0	0.017811	0	0	0	Not calculated	Not calculated	1.89945	2.2507	2.59763	5.43062	5.40027	4.87955	2.06126	4.18748	11.3226	1.4385	20.5683	10.1664	2.74096	2.64875	4.35019	4.05536	14.0315	8.37378	8.88799	3.45147	5.71233	4.92923	10.1565	8.64162	11.1196	2.34307	9.90077	6.41319	5.60672	11.5979	4.33586
MLT1F2-int	23.7695	0	0	0	0	0	0	0.0554913	0.070416	0	0	0.190663	0.0621583	0.0764018	0	0	Not calculated	Not calculated	2.6779	0.945629	2.23508	3.16337	4.49674	1.67467	1.18965	4.62604	7.50276	0.908988	17.4531	8.80099	1.89594	1.12352	1.96598	2.23974	2.4893	1.06328	2.69325	0.631283	1.52219	0.983386	5.82575	1.62995	1.23201	0.518319	2.38108	1.25436	0.632128	5.03318	3.72894
MLT2B5	18.0221	0	0	0	0	0	0	0	0	0.0447302	0	0	0	0	0.0265179	0	Not calculated	Not calculated	0.48293	0.578113	3.50381	4.91611	3.69318	0.445122	0	3.95372	7.7773	1.20533	21.7774	11.4452	3.47347	0.666266	4.31003	2.8063	0.56379	1.11063	0.22916	0.088647	0.982077	1.03783	7.7866	0.399747	1.29502	0.534899	3.23371	1.61476	0.682412	0.793564	0.802336
MSTA1	17.8838	0	0	0	0	0	0	0	0	0.0351778	0	0.0360846	0	0.373688	0	0.0961087	Not calculated	Not calculated	5.45006	2.57331	7.17468	2.62545	5.63283	4.56442	0.88961	8.44738	16.3856	4.26961	29.7507	19.9492	2.6928	0.72279	5.0082	5.42463	2.33404	6.18982	3.07364	2.38307	3.15344	1.7494	15.2172	2.02625	4.16799	3.47541	6.10611	5.30757	2.43171	3.04416	3.69312
HERV-Fc1_LTR2	4.83333	0	0	0	0	0	0.124778	0	0	0	0	0	0	0	0	0	Not calculated	Not calculated	0	0	0	0	0	0	0	0	0	0	0	0.497997	0	0	0	0.130501	0	0	0	0	0	0	0	0	0	0	0	0	0	0	0
MLT1E3-int	26.3875	0	0	0	0	0	0	0	0	0	0	0	0	0	0	0	Not calculated	Not calculated	0.4435	0.432925	0.114267	0.283114	1.12929	0.14705	0	0.771902	3.47279	0.494444	4.40366	2.99332	0.356235	1.42662	0.528445	0.401321	0.0645895	0.124206	0.168545	0.224081	1.13417	0	0.961533	0.135159	0.0620775	0.309376	0.365295	0.0705098	0.0667463	0.55307	0.331684
MER92D	21.6324	0	0	0	0	0	0.0518082	0.0960551	0	0	0	0.0825093	0	0	0.101109	0	Not calculated	Not calculated	0.293708	0	1.4846	5.30239	1.4629	0.914521	0	2.58214	7.74643	2.47597	16.994	9.60806	0.324293	0.509359	0.919917	3.01344	1.10326	0.706689	0.345874	0.483469	1.9543	2.14587	5.66059	0.986965	0.846537	0.794424	0.453586	0.4778	0	1.76526	1.47257
LTR22E	13.4977	0	0	0	0	0	0	0.107122	0	0	0.134972	0	0.0333763	0.0818709	0	0.0418857	Not calculated	Not calculated	0.71583	0.0590069	0.31424	0.722262	1.31834	0.395037	0.37474	0.714237	1.94497	0.395149	4.90313	4.1829	0	0.329582	0.0545222	0.592309	0	0.546446	1.86894	0.367723	0.497542	0.200393	0.375023	0.949034	1.22831	0.134221	1.37885	1.53476	0.123862	1.19688	0
LTR22	8.85233	0	0	0	0	0	0	0	0	0	0	0	0	0	0	0.031449	Not calculated	Not calculated	0.963443	0.205897	1.02277	0	0.761761	0.408407	0.764339	0.049218	0.534753	0.145346	3.2922	0.835132	0.253908	0.0551246	0.176956	0.892721	0	0.0993219	0	0	0.357581	0.429844	1.35547	0.440694	0	1.98987	0.258676	0	0.595107	1.18358	0.154577
LTR108d_Mam	26.85	0	0	0	0	0	0	0	0	0	0	0	0	0	0	0	Not calculated	Not calculated	0	0	0.714017	0	0.539772	0	0	0.162388	0.687118	0.226938	5.6248	0.250308	0.689921	0	0.185021	0.255688	0	0.562901	0	0	0.317252	0	1.88674	0	0	0	0.316196	0	0	0.295947	0.0826886
LTR19C	16.5589	0	0	0	0	0	0	0	0	0	0	0	0.0404029	0	0	0	Not calculated	Not calculated	1.07005	1.14682	1.44618	2.52555	0.8311	1.2896	0.195348	2.60153	5.59085	2.53477	7.06538	1.72509	1.10664	0.837839	1.60571	0.3862	1.55064	2.68156	2.45565	0.724434	1.91638	1.34698	3.385	0.383156	1.93474	1.03583	1.81761	1.37792	0.330372	1.61365	1.53305
HERV-Fc1_LTR3	5.35	0	0	0	0	0	0	0	0	0	0	0	0	0	0	0	Not calculated	Not calculated	0	0	0	0	0	0	0	0	0	0.0570913	0.0488569	0	0	0	0	0	0	0	0	0.120798	0.163469	0	0	0	0	0	0	0.136881	0	0	0
MER51E	13.2521	0	0	0	0	0	0.0368366	0.0347261	0.0314328	0	0.03234	0	0.0347355	0.08174	0.0359452	0	Not calculated	Not calculated	2.80707	1.28856	5.24924	0.693527	4.15178	1.31024	0.840506	4.14795	5.74052	1.58359	13.7353	6.34359	3.34705	1.51359	4.66355	4.98845	3.60909	2.95047	3.28838	1.29335	3.58326	2.05111	8.36509	2.73834	1.63359	2.49648	4.33055	4.41112	2.68211	4.03686	3.34446
MER74C	21.0042	0	0	0	0	0	0	0	0.69856	0.0658112	0	0	0	0	0.0837272	0	Not calculated	Not calculated	1.34322	1.06097	1.39628	1.24664	1.17786	1.0351	0.815956	2.11197	5.49341	2.09172	31.0508	13.2759	2.20413	1.90229	1.41144	2.04283	2.38737	1.08344	1.27834	0.723698	1.94246	0.628957	9.87275	1.6064	2.45601	0.515431	2.58749	3.8501	0.141112	3.59772	2.07227
LTR10G	12.8402	0	0	0	0	0	0	0.0949475	0	0	0	0.0547926	0.119803	0	0	0	Not calculated	Not calculated	1.6232	1.11086	1.28575	0.84153	1.55311	1.26183	0	0.935189	1.83323	0.948395	4.54222	2.8429	1.06656	0.748543	1.77911	0.596839	0.382389	0.444728	0.288594	0.554396	0.104384	0.264772	2.90056	2.26262	2.55615	1.99193	1.2635	1.08826	0.625247	0.717589	4.50296
LTR68	25.2328	0	0.0547778	0	0	0	0	0	0	0	0	0	0	0	0	0	Not calculated	Not calculated	2.08981	2.98039	4.16286	1.25839	3.96108	1.76517	0.498208	3.96111	7.90069	2.83848	23.9711	17.5706	1.38816	0.727631	2.47871	3.76193	5.08243	2.38833	2.54418	1.63387	1.49036	2.47987	17.2867	1.84423	1.27031	1.14829	7.04032	2.5186	0.513189	1.06943	2.08069
MSTA1-int	24.1353	0	0	0	0	0	0	0	0	0	0	0	0	0	0	0	Not calculated	Not calculated	0.47352	0	0.132706	0	0	0	0	0.0985492	0.0296548	0.944729	1.52472	0.948983	0.397331	1.26468	0	0.0954511	0	0	0	0	0	0	0.0941404	0	0	0.507659	0.198691	0	0	0.507167	0.952253
LTR108b_Mam	22.5583	0	0	0	0	0	0	0	0	0	0	0	0	0	0	0	Not calculated	Not calculated	0.124929	0.166399	0.077854	2.27271	0.573209	0	0	0.505085	2.05355	0.620019	3.86539	1.57358	0.355676	0.586348	0.101086	0.250579	1.86928	0.763372	0.232333	0	0.420445	0.217523	2.77636	0	0.176873	0.39591	1.37925	0.128781	0.142085	1.15275	0.114863
HERVK11D-int	6.4	0	0	0	0	0	0	0	0	0	0	0	0	0	0	0	Not calculated	Not calculated	0.094095	0.0838688	0	0.0108429	0.676919	0.0950801	0	0.610848	0.341039	0.615211	0.582075	0.589047	0.045182	0	0.0880721	1.12407	0	0.313387	0.0299794	0.111706	0.316482	0.122014	1.18649	0.615055	0	0.00833109	0.433557	0.362713	0	0.101451	0.460468
LTR71A	10.6068	0	0	0	0	0	0	0.0398675	0	0	0	0.117121	0	0.206149	0	0	Not calculated	Not calculated	0.789912	1.03019	1.23481	1.1629	1.99736	1.25248	1.28004	2.50926	4.60408	0.931315	11.4594	10.816	1.78707	0.798144	2.73578	1.85946	2.07328	1.69001	1.27631	1.14725	1.64804	1.25909	6.33705	1.79568	2.22829	0.338525	1.83344	5.21012	1.08659	2.09377	3.33192
LTR21C	12.7696	0	0	0	0	0	0	0	0.0337117	0	0	0	0	0	0	0	Not calculated	Not calculated	0	0	0.313927	0	0	0	0	0.58258	0	0	0.363464	0	0	0	0	0	0.577982	0.14937	0	0	0	0	0	0	0	0	0	0	0	0.676222	0.0737996
MER92C	19.6032	0	0	0	0	0	0	0	0	0.0506613	0	0	0.383828	0	0	0	Not calculated	Not calculated	1.65904	0.345669	4.46428	4.82361	2.63011	1.15676	0.121042	3.30893	7.61473	1.62234	23.9833	9.06577	2.1623	2.0846	0.608685	2.38994	1.52006	0.501113	1.65273	2.73632	0.797732	0.489918	9.70277	3.17234	0.64988	0.272746	1.06207	3.11484	0.786825	4.49361	1.40707
MER101B	21.5818	0	0	0	0	0	0	0	0	0	0	0	0	0.248015	0	0	Not calculated	Not calculated	2.41158	1.30998	4.239	2.62767	1.13837	0.912081	0.706231	1.1941	10.4846	0.398525	16.3517	10.0701	1.21151	1.59221	1.87314	2.56873	2.8664	3.79638	2.89112	1.12226	4.42183	2.03376	6.3958	1.33806	2.70637	0.823087	2.12967	4.97189	1.28951	2.13928	2.40599
LTR58	18.1462	0	0	0	0	0	0	0.0704954	0	0	0	0.100242	0	0	0	0	Not calculated	Not calculated	0	0.817448	0.0950985	0.403977	0.225427	0.224677	0.22276	0.397398	2.55027	0.575922	4.71947	1.81798	0.332177	0.510091	0.0594557	1.33169	3.69215	2.93914	0.864184	0.13369	2.154	3.15663	2.26084	0.278037	1.18709	0.540341	1.38828	2.3817	0.35708	0.0990373	1.01152
LTR107_Mam	25.7608	0	0	0	0	0	0	0	0	0	0.23569	0	0	0.154051	0	0	Not calculated	Not calculated	2.33579	2.78422	10.4255	4.13855	2.58154	5.48468	4.15171	7.12589	14.8815	2.50712	35.2959	26.0018	5.0595	6.81798	9.71702	12.1447	8.61705	14.4409	7.55143	6.75084	4.45389	3.43097	21.546	4.62768	7.84794	1.53356	9.84755	9.73856	4.74275	11.3701	8.8621
LTR1C3	12.1075	0	0	0	0	0	0	0.0533293	0	0	0	0	0	0	0	0	Not calculated	Not calculated	0.327262	0.270129	0.679549	0.230109	1.10393	0.453375	0.24329	1.03403	1.17557	0.767114	2.90087	1.21919	0.440087	0.213711	1.49318	0.994136	0.218094	0.771692	0.835315	0.374159	1.35661	1.1598	2.4185	0.295669	0.56502	0.690944	1.34849	0.37969	0.307673	1.36559	0.337817
HERV-Fc1-int	7.31667	0	0	0	0	0	0	0	0	0	0	0	0	0	0	0	Not calculated	Not calculated	0.0128314	0.0484847	0.0446606	0.0165463	0.0353871	0	0	0.0212795	0.050872	0	0.078138	0.0231804	0.0835299	0.0132752	0.0335998	0.0122548	0	0	0.0385021	0	0.0283999	0	0	0.0273508	0	0	0.0128524	0	0	0.103074	0.0708632
MLT1E2-int	26.158	0	0	0.0254081	0	0	0	0	0	0	0	0	0	0	0	0	Not calculated	Not calculated	0.333891	0.152375	0.380634	0.171689	1.28961	0.792684	0.86024	0.8714	1.72083	0.0955528	4.04354	2.63632	0.303774	0.502044	0.317793	0.890278	0.618595	0.70005	0.170351	0.243742	1.21748	0.409315	1.19507	0.397072	0.559275	0.266285	1.91799	0.515613	0.156871	0.322503	0.350645
HERV1_LTRb	10.325	0	0	0	0	0	0	0	0	0	0	0	0	0	0	0	Not calculated	Not calculated	0	0	0	0	0	0	0	0	0	0	0.0456061	0	0	0	0	0	0	0	0	0	0	0	0	0	0	0	0	0	0	0	0
LTR10B	16.1022	0	0	0	0	0	0	0	0.0895	0	0.061851	0	0	0.0385915	0	0	Not calculated	Not calculated	0.297148	0.287721	1.39644	0.204996	0.722676	0	0.664133	0.332843	1.27601	0.109588	3.28668	2.99823	0.793928	0.276516	0.503871	0.668325	1.00314	0.567714	2.21033	0.910854	0.33614	0.481881	0.484354	0.300226	1.94329	0.121996	0.713135	1.01346	0.184315	0.5628	0.742559
MSTB2-int	23.5333	0	0	0	0	0	0	0	0	0	0	0	0.0187921	0.0240092	0	0.0278417	Not calculated	Not calculated	0.130562	0.169472	0.726502	0.0382034	0.76537	0.224256	0.164855	0.440144	0.12074	0.401101	3.82875	0.713547	0.148498	0.0914869	0.227202	0.0638257	0.651386	0.0916891	0.171934	0.0755074	1.80582	0	1.31089	0.0191489	0.043286	0.304761	0.327948	0.393326	0.063135	0.344859	0.207091
LTR57	16.7063	0	0	0	0	0	0.134912	0	0.0336276	0	0	0.151332	0.33503	0.045804	0	0	Not calculated	Not calculated	2.27793	2.68125	2.86735	0.977765	5.6991	2.10166	2.01047	2.69852	8.74617	2.28924	16.9729	14.133	2.65285	2.73916	3.43053	3.10328	8.59491	8.79561	6.32553	6.40517	3.39087	1.56265	7.48972	3.60633	7.05118	2.14538	5.77874	8.81517	1.57518	6.77585	5.52887
LTR108e_Mam	26.5085	0	0.196556	0	0.149277	0.251661	0	0	0	0	0	0	0	0	0	0	Not calculated	Not calculated	0.34641	0.813333	1.98019	0.70886	1.68217	0.522873	0.35868	0.775422	2.36684	0.401461	14.5195	2.21021	1.43972	0.227093	1.03833	0.702821	2.94922	1.98983	1.40204	0.600346	0.785261	1.15325	3.33972	1.11418	0.67581	0.923064	1.73022	5.7695	0	2.8306	1.45518
HERV-Fc2-int	11.0667	0	0	0	0	0	0	0	0	0	0	0	0	0	0	0	Not calculated	Not calculated	0	0	0	0.00704836	0	0	0	0	0	0	0.147759	0.0265582	0	0	0	0.014148	0	0	0.0618335	0	0	0	0.00730282	0	0	0	0	0	0	0	0
LTR38-int	20.2646	0	0	0	0	0	0	0	0	0	0	0	0	0	0	0	Not calculated	Not calculated	0.326203	0.185026	0.784237	3.94599	1.84396	0.290832	0.0866553	0.711096	0.924462	0.528836	4.12934	1.27663	1.11373	0	0	0.470892	0	0.845851	0.559319	0	1.00562	0	1.60597	0.521488	0.479031	0.165657	3.82124	1.77691	1.40391	0.333853	0.917234
LTR47B2	15.7676	0	0	0	0	0	0	0	0.133303	0	0	0.129441	0.0685407	0.0524201	0	0.0854448	Not calculated	Not calculated	1.30411	1.1647	2.80499	1.19142	3.08006	3.50373	3.50115	1.75643	3.1661	1.07102	15.6906	9.1679	0.273512	1.48853	2.31612	3.64449	6.33885	3.02822	2.49546	1.48252	0.838258	4.15405	3.81247	3.52721	5.16613	2.30789	5.11646	2.58432	3.25514	2.28514	4.23537
LTR22C2	15.1365	0	0	0	0	0	0	0.0687256	0.0282106	0.0573116	0	0.14734	0	0	0	0	Not calculated	Not calculated	0.245676	0.230639	0.24847	0.106138	0.692015	0.218127	0.060521	1.02954	1.49638	0.229411	2.52572	2.92733	0.125652	0	0.426107	0	0.491853	1.20258	0.368589	0.904088	0.815637	0.407401	0.359656	0.130917	1.08233	0.526776	0.615193	1.09627	0.129303	0.194455	2.598
LTR47B	17.2643	0	0	0	0	0	0	0	0	0	0	0.0705455	0	0	0	0	Not calculated	Not calculated	0	0.409052	0.163347	0	0.147211	0	0	0.692599	0.103924	0	2.48758	0.425215	0.0976828	0	0.205552	0.319916	0.832687	0	0.461219	0	1.36202	0	1.52805	0	0.150481	0	0.072608	0.262112	0	0.082315	0
MLT1E-int	25.6687	0	0	0	0	0	0	0	0	0	0	0	0	0	0	0	Not calculated	Not calculated	0.368129	0	0	0	0	0	0	0.178974	0.763247	0	0.135284	0.0415648	0	0	0	0	0	0	0.0942673	0	0	0	0	0	0	0	0	0.0511693	0	0	0
MLT1M-int	25.3	0	0	0	0	0	0	0	0	0	0	0	0	0	0	0	Not calculated	Not calculated	0	0	0	0	0	0	0	0	0	0	0	0	0	0	0	0	0	0	0	0	0	0	0	0	0	0	0	0	0	0	0
[truncated: 145 more columns]

## Sheet: Supplementary Table S2
Supplementary Table S2. FPKM values of innate immune response genes
	Platelet																	Peripheral blood mononuclear cells (PBMCs)
	Control					COVID-19												Control																COVID-19
Gene Symbol	SRR12113314	SRR12113315	SRR12113316	SRR12113317	SRR12113318	SRR11830082	SRR12113306	SRR12113307	SRR12113308	SRR12113309	SRR12113310	SRR12113311	SRR12113312	SRR12113313	SRR12113319	log2 Fold Change	Adjusted p-value	SRR16683256	SRR16683257	SRR16683258	SRR16683259	SRR16683260	SRR16683261	SRR16683262	SRR16683263	SRR16683264	SRR16683265	SRR16683266	SRR16683267	SRR16683268	SRR16683269	SRR16683270	SRR16683271	SRR16683238	SRR16683239	SRR16683240	SRR16683241	SRR16683242	SRR16683243	SRR16683244	SRR16683245	SRR16683246	SRR16683247	SRR16683248	SRR16683249	SRR16683250	SRR16683251	SRR16683252	SRR16683253
ADAM8	0.364305	0.0982159	0.0340393	0.0370606	0.015228	0.0520802	3.22439	0.135894	0.121287	0.382111	1.49296	1.93727	2.47232	0.0326699	0.0516734	3.17334	0.230072	106.542	123.745	148.534	88.4881	153.301	120.675	45.0101	118.932	89.2001	23.6238	51.4592	38.4153	77.8289	76.0607	253.42	127.738	466.554	422.532	265.992	128.619	280.656	221.068	320.77	282.278	336.33	136.135	477.327	227.106	93.5605	309.097	128.445	155.433
AIM2	0.0520183	0	0	0	0	0.00945486	0.648603	0.021587	0.022019	0.0747063	0.173164	0.12289	0	0	0	3.36571	0.376576	5.40856	8.44409	11.1034	10.5973	10.9229	9.65474	6.12737	7.1063	2.32371	1.20085	10.4037	0.787926	4.87908	7.50876	12.0404	7.70983	131.647	83.6709	47.631	23.0753	61.7224	52.053	24.2933	146.9	82.8314	28.2819	93.5122	51.6183	6.26956	32.0826	65.0627	37.3135
AKIRIN2	15.2657	12.551	17.297	17.344	18.2625	70.4059	36.5254	87.8464	60.1076	24.868	130.062	109.017	58.4122	120.556	96.9826	2.29956	0.0121443	45.4504	54.5474	88.8954	60.6595	65.2785	50.3065	42.0548	59.8606	23.7618	9.18284	24.4876	14.5345	47.3387	52.4109	91.87	69.8498	216.732	164.059	156.016	67.6302	65.2316	184.673	247.401	252.827	220.935	106.634	230.34	101.226	41.9143	186.587	179.141	105.417
ALPK1	0.0205625	0.0135545	0	0.00429628	0.0147109	0	0.166573	0.029538	0.00669538	0.0454323	0.107598	0.0809632	0.00459303	0	0	2.05462	0.320276	7.52859	9.02282	11.3812	6.7717	8.4929	9.31399	3.62069	10.9842	7.8645	1.78922	6.66593	3.22444	7.14244	6.40901	18.6815	13.3111	52.4189	37.7904	25.5997	14.5618	14.8638	22.095	27.0528	27.838	34.9587	9.90758	34.1966	32.877	9.45541	13.1687	12.4471	14.2628
ANKRD17	0.0647615	0.063821	0.0508626	0.0454419	0.0587257	0.0662123	0.208694	0.1131	0.069675	0.0891323	0.36087	0.239693	0.166114	0.10194	0.0534545	1.37273	0.145173	3.60057	5.37665	8.14918	2.97993	4.50631	5.90264	3.07693	6.39986	4.6932	1.51746	6.21022	4.78213	4.90285	5.37113	6.42991	4.33155	4.34115	3.02184	5.44861	1.16421	2.91072	3.17468	6.92271	6.64572	5.50432	3.39968	6.38226	4.71618	2.02105	4.73309	4.23039	1.91306
AP1G1	1.22341	0.365185	0.0869545	1.18162	0.252669	0.44054	1.16833	1.00828	0.75913	0.484516	1.01642	2.82173	0.794036	0.40626	0.536243	0.601255	0.448184	6.95402	8.66742	11.3949	11.6579	10.3348	7.90558	5.77876	8.33279	3.21588	1.04117	4.14741	3.17145	8.79126	6.46396	13.7359	7.79484	13.239	9.1276	8.67836	3.63264	3.39931	7.12781	10.9285	16.0569	10.6498	5.17554	16.8589	7.80685	2.88531	9.06139	3.9659	4.4293
AP3B1	0.171649	0.205316	0.135471	0.0615164	0.0698435	0.220993	0.629661	0.442728	0.295173	0.136952	0.592623	0.813839	0.415361	0.282241	0.288221	1.6772	0.0557999	14.5214	15.5752	25.7309	17.1309	22.9302	22.0845	15.5898	22.5038	5.22641	0.908085	11.1368	2.23436	19.5978	13.7651	29.1227	16.5068	21.8403	19.1364	21.6876	7.56944	5.92509	16.32	23.4195	25.7807	28.5158	14.5712	41.3851	23.243	5.3683	9.85451	9.69391	9.28314
BCL10	0.0942074	0.0615084	0.0621756	0.0365549	0.0125168	0.195693	0.188972	0.158242	0.0917813	0.0930611	0.40256	0.243756	0.130266	0.171067	0.161182	1.78231	0.0423837	15.5738	19.4107	28.2327	19.6355	24.6247	18.9076	11.4402	20.8255	6.79607	2.1748	9.35673	3.14273	20.3474	14.9677	33.4736	22.7079	30.0363	26.5377	25.3131	14.3118	7.52014	28.4653	23.5174	40.1621	36.0794	16.9985	49.2678	26.6545	7.50688	28.6166	20.0943	15.2597
BTK	19.2322	14.6878	15.9865	19.6467	5.98082	15.0151	30.37	40.2889	19.1962	11.2612	78.2153	83.9907	25.3143	36.5369	32.8367	1.30407	0.157433	17.7481	28.7912	27.5824	31.847	26.3349	25.753	21.1399	29.4051	12.8083	4.70247	15.6156	8.17629	21.356	26.2785	38.002	28.1819	41.2623	29.7544	46.141	11.0706	17.2899	33.9423	48.4698	44.9001	74.7183	23.423	59.8095	39.9092	8.39225	16.4658	22.2959	22.7102
CADM1	0	0.00151649	0	0	0.00329177	0	0.0670912	0	0	0	0.00128067	0.0236909	0.00513876	0	0	3.33739	0.446737	0.0817778	0.829439	1.03574	0.392646	0.598551	0.175958	0.139686	0.246234	0.360894	0.171584	2.47756	0.91585	0.320118	0.134447	0.291043	0.522356	1.29032	0.197521	3.06195	0.215076	0.137579	0.235431	5.48695	0.491643	0.736931	1.40007	0.32573	0.0602216	0.0666535	0.799885	0.573936	0.158412
CARD9	0.0349242	0.0149639	0	0.00790505	0.00270678	0.0185145	0.0367788	0.0241552	0	0.0255427	0.0105307	0.0275022	0.0112681	0	0.00282614	0.376847	0.661192	4.38772	3.57654	6.55289	2.33345	5.96769	5.25701	2.54463	4.43605	2.47298	0.994355	2.57776	1.21229	3.84119	3.74041	8.17235	3.71038	0.798612	1.552	0.96905	1.34114	1.01817	3.41731	4.29807	6.22578	8.68253	2.52758	5.40151	4.87271	2.03574	1.1033	0.445226	2.74415
CASP1	0.65902	0.21686	0.0681992	0.133655	0.0588406	0.110201	1.67896	0.273486	0.130181	0.151433	0.965279	1.15833	0.678711	0.107534	0.0563157	1.22414	0.354426	73.3633	87.6619	156.715	71.8341	106.843	96.6588	73.1141	125.842	40.5747	17.8182	64.4339	20.1974	83.3947	69.1267	130.413	86.5839	707.767	349.703	315.449	102.119	157.238	374.878	196.118	523.737	518.945	199.27	421.481	445.549	72.3656	107.504	239.219	176.505
CASP6	1.79612	1.40158	1.8172	1.63528	1.73581	3.53821	6.12889	5.84359	6.06672	3.30645	11.1319	9.30827	3.84612	4.44922	5.7976	1.82482	0.016617	10.9546	15.6002	16.3055	8.80417	16.7571	12.6376	9.32161	11.2963	8.47754	2.7797	18.4917	8.67604	18.3527	15.5642	13.752	15.5653	5.82152	6.28424	26.6688	7.7235	5.50938	11.9562	18.7755	8.64175	14.9677	15.2802	19.7775	17.9609	5.39903	7.3152	9.026	5.20964
CAV1	0.146249	0.890245	0.223665	0.16894	0.492482	0.664555	0.191191	1.84167	0.686659	0.289704	1.61674	1.30656	0.898165	1.80678	2.8991	1.66665	0.130508	0.116522	1.87364	0	0.559465	0.106606	0.167144	0	0.191372	0.587682	0	1.58497	0.0318282	0.0675736	0.383135	0.337899	0.19003	1.62106	0.375253	5.4573	0.715055	0.147023	0.437551	7.25272	0.105078	0.501503	1.82991	1.00559	0.617812	0.244213	3.01475	1.66641	0.210667
CCL5	1164.94	829.454	871.106	1239.47	1229.9	2340.17	1261.37	2264.78	3032.57	1089.48	1621.84	1659.87	2602.39	3929.42	2183.54	1.04302	0.057518	299.389	672.718	933.35	344.195	811.815	736.775	319.282	716.565	632.537	239.963	836.312	582.568	1060.82	331.763	458.388	505.78	235.145	92.8278	751.216	142.198	111.542	572.433	516.604	636.855	471.041	609.735	465.229	183.06	75.1608	582.95	511.037	521.667
CD14	1.38415	0.19262	0.0546552	0.514135	0.297077	0.849366	2.56149	1.25191	0.41731	0.453073	4.0752	2.40358	1.22526	1.87794	1.86107	1.797	0.115448	505.62	529.602	652.648	478.024	431.729	450.39	310.025	495.1	281.872	82.4782	291.283	154.258	354.211	324.687	816.737	370.3	309.604	647.457	940.957	180.443	651.512	694.283	1444.36	2015.14	1857.19	990.496	1699.47	996.158	438.391	209.665	411.551	596.357
CD160	0.0245485	0.0589023	0.0136094	0.00889044	0.0136988	0.0356956	0.115818	0.0169789	0.0103912	0.00391728	0.0639546	0.224246	0.556015	0.0261239	0	2.13781	0.392054	3.57338	6.45449	6.82884	3.8127	8.26839	9.57361	9.36056	9.09823	4.36259	1.20142	10.3455	4.27615	12.9271	4.32064	8.22411	3.48426	3.81077	0.94377	3.29873	0.397799	0.500975	4.77099	4.17583	4.19429	12.0535	13.7849	5.15859	5.54694	0.343425	1.89703	6.78984	1.14268
CD1D	0.152071	0.0153312	0.00826536	0.0202477	0.0207992	0	0.14319	0.0371223	0.0441761	0.0214116	0.0550251	0.0739654	0.0303048	0.0356979	0.0130298	0.0666497	0.946641	18.3434	13.0893	17.6775	12.5175	13.3945	16.9241	12.1121	18.6984	6.45005	2.18896	5.52701	2.4841	23.3132	11.2985	27.8433	11.1235	27.5622	15.7254	24.3334	14.4277	3.6076	25.0431	21.8565	40.1044	54.069	14.0212	30.186	35.8899	13.0437	12.3581	6.40442	8.91499
CD226	17.0728	12.5436	15.159	12.9052	6.41329	11.2052	23.3135	17.8117	13.9106	15.1638	23.9893	25.1715	16.5239	14.3884	12.4635	0.440344	0.198416	3.19905	3.035	7.55793	5.21113	6.50741	3.8004	3.46668	4.38739	2.1485	0.784238	3.30337	2.108	4.91534	3.19902	5.14706	3.45123	1.80171	2.35433	2.27449	1.27937	0.423066	7.47186	3.29991	5.38312	2.55499	3.42175	3.50301	1.72921	0.729614	2.73676	1.118	3.87573
CD300LF	0.198483	0.00773125	0.0166722	0.00816843	0.00839088	0	0.653673	0.01872	0	0.071983	0.235043	0.269976	0.00873264	0.0560054	0	1.45634	0.465434	43.0982	44.8641	65.3516	37.3963	44.7549	48.4908	23.6647	53.5226	35.308	8.62254	29.1283	19.2458	47.5091	31.4153	84.7944	43.2884	114.305	63.6077	102.941	29.2394	61.898	97.6378	69.6187	96.8114	107.942	44.7046	178.723	73.868	19.6602	45.4488	44.2762	54.1094
CD40	0.866165	0.609704	0.728863	0.798225	0.812771	2.11553	3.30333	4.76055	4.03197	2.18431	4.72355	5.93175	3.72784	5.88438	2.37311	2.35479	0.00486155	7.54958	16.3555	9.95782	9.00847	11.4983	14.0121	9.10964	15.1138	13.1428	4.07054	30.3271	5.22257	14.8184	13.0729	16.9113	21.9046	8.00348	7.04934	10.3461	1.64482	2.85586	8.5887	8.13235	9.13122	16.5829	9.24666	15.8361	18.4748	2.33026	5.29973	5.30025	2.30759
CGAS	0.0186837	0.00400269	0	0.0126871	0.0173768	0	0.0629628	0	0.00659058	0	0.0608442	0.0662089	0.0497325	0.0207111	0	1.33986	0.335932	5.09939	6.62115	8.29779	1.79008	9.18279	6.32142	4.79299	5.40615	3.90094	0.948899	4.90451	1.79825	5.66416	4.84981	8.0802	6.51228	18.6399	11.4696	10.3314	4.80161	3.65401	10.8881	8.81226	12.49	19.3057	5.47363	10.9617	11.9531	2.91537	5.17595	40.5298	3.23346
CLEC4E	0.0577306	0.0353368	0	0.014934	0	0.0374755	1.15339	0.0798584	0.0290917	0.0987025	0.513275	0.610487	0.0159655	0.00731373	0.0160172	3.56791	0.300584	26.8683	29.8866	51.96	30.0263	53.4642	54.6682	33.0498	31.7657	22.5852	15.4215	25.8612	17.7493	18.2337	20.8855	47.5226	31.3358	789.941	537.579	413.183	232.789	193.311	279.496	359.587	295.28	401.099	97.0377	293.481	357.382	68.2048	794.666	144.788	140.908
CLEC6A	0.0236895	0	0	0	0	0	0	0	0	0	0	0.00932753	0	0	0	-2.34468	0.369716	0.547355	2.03107	0.407789	0.477829	1.33541	0.392575	2.51716	1.94775	1.55284	0	1.09988	0.448534	0.714203	0.749899	2.74164	1.19021	7.52199	4.33338	1.33811	0.719771	0.172659	2.87752	3.75495	5.92319	5.74222	3.31154	2.81606	4.43382	0	1.12257	1.44961	0.282743
CLEC7A	0.307104	0.0717733	0.0128981	0.00421288	0.0216381	0.0296012	0.501779	0.0225281	0.00984812	0.144789	0.612853	0.333445	0.0270232	0	0.0225923	1.02903	0.498044	47.8426	39.9741	94.1631	46.6695	57.0503	36.8584	33.9314	30.8121	15.6571	4.06039	27.254	5.40353	41.3058	34.9974	101.382	55.2599	108.092	51.6179	76.5809	87.2299	43.7938	144.369	111.244	182.918	141.044	39.7468	155.662	110.397	26.0881	35.2113	7.83014	59.8959
CLNK	0	0	0.00294882	0	0	0.00580076	0	0	0	0	0	0	0	0	0	-0.0238965	0.99182	0.276522	0.145933	0.263698	0.321864	0.0899524	0.141033	0.271288	0.161476	0.712822	0.103145	2.00606	0.261847	0.55592	0.242462	1.18581	0.681461	0.22519	0	0	0	0	0	0.66626	0.132995	0.0396712	0.113905	0.146856	0.608182	0.394954	0.116332	0.0976452	0
CLPB	0.00784376	0.00403296	0.00579799	0	0.00291804	0.00570274	0.022468	0.0119353	0.00110674	0.0137682	0.0147585	0.0308841	0.0212582	0.0208678	0.00304672	1.82374	0.103784	1.7489	1.96371	2.56001	1.61377	2.34346	1.10053	1.34304	2.12325	1.02831	0.702571	1.6472	1.06929	1.68162	2.14529	2.92399	1.39901	2.23845	2.07197	4.11344	0.92151	1.33393	2.77664	5.67668	1.80867	4.5046	3.21943	2.75514	2.91479	1.23237	0.84631	2.34228	1.60087
COLEC10	0	0	0	0	0	0	0	0	0	0	0	0	0	0	0	Not calculated	Not calculated	0	0	0	0	0	0	0	0	0	0	0.629964	0.173944	0	0	0.0671508	0	0	0	0	0	0	0	0.0426201	0	0	0	0	0	0	0.120555	0	0
COLEC11	0	0	0	0	0	0	0.017738	0	0	0	0.0101577	0	0	0	0	1	0.403247	0.0810787	0	0	0	0	0	0	0.266323	0.102231	0	0.651692	0.177175	0	0	0	0	0	0	0	0	0	0	0	0	0	0	0.107648	0	0	0	0.171782	0
COLEC12	0.023896	0.00455052	0.00490654	0.0168274	0	0.0144778	0.00447376	0.00918198	0.00187315	0.00423683	0.0172929	0.0041817	0.00256996	0	0.00257828	-0.72148	0.402581	0.0460105	0	0.0365638	0	0.0935448	0	0	0.520568	0.232056	0	0.549991	0.603257	0	0	0.291109	0.0666989	0	0	0	0.0134453	0.012901	0	0.184765	0.331934	0	0.142145	0	0	0.0285723	0.116139	0	0
CREBBP	0.333779	0.155426	0.16875	0.189303	0.153458	0.271288	0.628196	0.457358	0.370543	0.27234	0.703677	1.37969	0.541303	0.294882	0.300882	1.38306	0.136654	7.21735	11.3893	15.8189	5.92585	9.92252	12.2036	5.904	12.5944	13.1611	3.97771	9.0058	9.93667	9.77181	6.83393	17.3082	11.636	14.7729	15.347	12.9635	3.91623	14.1801	12.7568	18.0363	17.2511	14.7017	8.57875	22.2561	10.5955	5.69279	30.9631	17.0642	11.8761
CRTAM	0.00727751	0.00623637	0.0201728	0.00658902	0.0203054	0.0396829	0.190066	0.00503347	0.0154026	0.0116129	0.0157997	0.0458473	0.0704413	0.0387227	0.00706694	1.8595	0.326307	4.62412	5.74038	7.96746	5.46796	9.43557	7.55764	5.47925	10.7704	4.06367	1.68003	6.70576	1.51571	12.043	3.91633	3.85658	3.33643	1.65464	0.270759	3.02896	1.54782	0	1.93635	3.31993	3.23489	3.48284	8.48486	5.02319	3.71479	0.978939	1.96304	2.22663	0.0868598
CTSS	2.69148	0.418604	0.199127	0.199457	0.0712658	0.143628	4.3898	0.221929	0.0675732	0.4356	1.40017	1.88944	0.811217	0.0552114	0.0279032	0.399231	0.775745	644.505	646.867	1022.51	452.951	892.716	672.05	497.532	732.03	262.371	103.725	344.613	154.422	535.955	460.139	893.836	539.908	646.373	577.178	584.796	466.433	151.301	839.594	585.808	1143.72	1322.9	538.364	1040.68	1126.99	258.56	660.186	472.757	548.705
CYBA	0.827086	0.200302	0.110755	0.168217	0.128205	0.631828	8.76561	0.808334	0.689207	2.23793	2.02116	3.30377	6.04483	0.25512	0.360837	3.13007	0.20619	278.101	408.824	498.185	346.197	342.626	493.092	258.191	476.589	667.724	163.899	675.331	560.429	429.604	283.787	632.806	399.547	1188.53	1169.51	1470.93	350.33	1245.23	661.652	1465.86	932.015	1270.87	639.766	1452.49	999.985	324.481	903.622	1273.27	1157.37
CYLD	0.263384	0.177983	0.0778758	0.192136	0.102184	0.201066	1.01946	0.689119	0.540455	0.332629	0.765686	1.44239	0.649728	0.341682	0.596294	2.01543	0.0495985	14.9271	14.5814	31.4003	14.6096	25.7813	15.979	11.2585	24.473	8.24325	3.40496	11.933	5.01538	24.1295	20.4103	26.0908	18.8853	27.0333	21.2222	14.1301	4.81677	6.9985	16.9235	19.4573	27.0738	21.6552	13.4113	32.0655	18.2331	5.48243	11.3343	13.9896	11.766
DDX3X	0.477229	0.223926	0.224442	0.234367	0.24075	0.522901	1.07491	0.702574	0.763371	0.3837	2.24616	0.966091	0.927412	1.10427	0.649265	1.73736	0.0680215	28.6294	29.5425	52.2718	37.5449	45.7731	30.0075	25.3785	32.8132	4.5391	1.44438	6.06399	2.88805	19.5864	33.9885	52.6975	38.87	36.9536	26.6481	21.9707	18.3516	6.44979	28.9734	36.2545	56.8244	33.7175	15.7556	60.4135	37.4898	9.65727	24.0945	14.9992	12.9219
DDX58	0.121853	0.0216042	0.0310592	0.0114129	0.0273554	0.133652	0.446035	0.293524	0.0503938	0.0603447	1.31361	0.698169	0.231823	0.216121	0.261135	3.11855	0.172386	33.3243	33.5756	53.2347	42.673	58.9194	52.1538	65.057	37.3111	37.5603	10.8834	84.9675	13.7103	38.0318	30.752	77.7034	80.9335	473.025	298.926	152.473	14.0859	203.265	530.341	71.0202	591.955	212.318	115.949	374.679	174.445	17.1598	59.7026	148.871	71.0629
DDX60	0.0867023	0.044579	0.021363	0.0418665	0.0188154	0.202241	0.228875	0.507724	0.0550508	0.108377	1.31763	1.83891	0.251766	0.158903	0.381677	3.56548	0.20694	5.84293	4.37758	7.36293	5.77113	10.834	7.07226	15.2667	7.69529	2.37156	0.533744	12.5513	1.22209	5.36343	5.3794	9.52373	11.9611	64.2595	36.4689	17.4417	0.526865	14.1831	53.6609	9.51948	69.2108	45.0681	21.2144	39.1209	27.3016	1.22848	2.29657	13.2461	5.67428
DHX58	0.0356891	0.0174762	0	0.0046161	0	0.0926695	0.24913	0.271527	0.0179845	0.0691537	0.48334	0.529971	0.162853	0.0949485	0.366368	4.33849	0.069589	6.33183	4.19642	4.59884	3.5222	8.51439	5.26653	8.76074	7.15854	7.05538	1.38884	14.7128	2.44551	5.841	3.29242	7.60859	11.1748	55.3217	21.2766	17.2489	0.774545	29.4551	99.9136	9.34287	86.898	38.5328	16.2255	25.4159	22.1038	1.94773	5.68686	14.7569	5.8722
DHX9	0.816484	0.575037	0.342083	0.466888	0.22443	1.36688	1.57626	3.18712	1.04243	0.857162	14.1211	4.83657	1.82377	3.69948	2.25018	2.84146	0.21632	17.1085	20.9159	38.8074	18.3358	29.4419	18.8624	17.7026	31.7363	12.728	4.48706	13.9545	10.0558	23.4088	24.7578	36.3839	24.6006	16.2495	15.5576	33.0983	7.03052	6.10345	15.2197	27.3227	31.0861	31.3725	22.3769	27.329	20.743	4.87343	13.5194	12.2984	12.2701
EP300	0.425213	0.208626	0.266548	0.220423	0.136476	0.115173	0.512768	0.288331	0.177637	0.309993	2.54258	1.29081	0.519718	0.215899	0.229934	1.30261	0.376961	8.13911	11.2182	19.0482	6.77732	11.3034	10.1691	6.57095	11.8646	7.99138	2.64843	7.64676	5.06209	9.38425	7.36885	17.9881	11.907	11.2039	10.5053	9.51811	3.39454	7.55134	9.67411	13.5121	15.7392	12.8202	6.04074	18.6713	8.30745	5.58969	15.0741	10.9079	7.31408
EPG5	0.0653195	0.0523242	0.0485456	0.0179991	0.011886	0.0825913	0.185429	0.0893739	0.0761358	0.0702434	0.247654	0.291854	0.170432	0.0843705	0.0910075	1.82467	0.0724978	2.797	2.11838	4.92783	2.33431	3.59209	3.40424	2.2848	2.96369	3.0613	1.19322	3.43843	1.79239	3.31069	2.18458	4.56688	2.73779	7.49242	5.38871	3.42786	0.826933	2.72536	2.48048	6.65353	4.88188	5.93964	2.58471	5.07488	3.26657	0.611235	3.78887	8.94989	2.60153
EREG	0.0648403	0.020471	0.0220725	0.0185387	0	0	0.0230008	0.00472069	0	0.0190598	0.0790287	0.0456858	0.00330321	0.0393428	0	-0.23397	0.812973	0.0788505	0.214567	0.093992	0.103252	0.38475	0	0.0828835	0.0863346	0.265124	0.0315127	1.5357	0.430764	0.663045	0.345691	0.145509	0.0642968	1.6856	0	0.385529	0	0.132655	0.157915	1.08186	0.829577	0	0.365401	0.0523451	0.905828	0.0183622	0.248791	0.167062	0.101828
F2RL1	0.0133082	0.0285106	0.024593	0.0120491	0.0433204	0.00604724	0.0224238	0.0138068	0	0.0318543	0.110754	0.0523997	0.0772883	0	0.0387693	0.536778	0.569162	28.1738	11.9806	32.4843	14.6631	29.961	12.1664	15.3932	26.429	1.97086	0.768054	1.23577	1.76382	12.1704	16.514	43.8141	29.3361	84.6698	24.8802	26.5475	19.3077	8.92356	47.8027	12.3994	19.318	69.8104	26.3614	76.3439	38.1773	11.457	49.1892	0.977225	13.938
FADD	1.91768	1.06621	1.19182	2.03597	1.11472	3.23662	2.69269	4.28699	5.93507	2.17668	7.06281	5.31246	4.34215	5.75985	3.32535	1.59061	0.0107699	23.3413	20.2259	22.4788	28.0319	23.3256	22.8256	13.5844	23.6074	19.8976	5.90269	25.9281	6.41174	26.9193	15.104	40.6051	18.5671	63.6296	82.1059	91.0142	31.6764	37.3271	42.0582	80.4045	86.1776	107.909	46.1045	88.2435	56.2466	15.7846	90.3735	70.7575	78.6784
FCN1	1.59815	0.0638521	0.0688476	0.0348945	0.0167276	0.042031	1.80532	0.0995178	0.0561927	0.647805	0.838587	1.37183	0.402891	0.0159499	0.0374255	0.576879	0.663645	257.161	383.821	481.336	304.916	298.658	403.577	309.706	354.094	243.788	54.8661	239.083	131.091	283.893	179.831	486.512	290.664	202.208	554.569	335.271	147.169	327.48	607.432	799.947	1140.02	1424.39	453.489	842.243	662.097	236.184	337.073	842.054	710.619
FCN2	0	0	0	0	0	0	0	0.0253948	0	0	0	0	0	0	0	5	0.541821	0.530218	0.839459	0.884848	0.740589	0.646798	1.21691	0.668804	0.928869	0.445696	0.254282	1.44245	0.347593	1.35294	0.232455	2.23646	0.230589	0	1.5937	0.43662	0.0929648	1.15962	0.849502	3.40672	1.40256	4.56405	0.982833	2.95668	1.12451	0.88901	0.669183	3.48248	2.7389
FCN3	0.0269909	0.046259	0	0.0162916	0	0.0408824	0	0.0373364	0	0.0502486	0	0.0354248	0	0.0478717	0.02621	0.410173	0.655334	0	0	0	0	0	0	0	0	0.436852	0	0.514117	0.113565	0	0	0	0	0.141075	0	0	0	0	0	0.41739	0.749851	0	0	0	0.122466	0	0	0.935925	0
FFAR2	0.0453617	0.0388721	0.0167653	0.0328562	0	0.0329798	2.82037	0.0376491	0.185613	0.275063	2.21911	1.79322	0.0351256	0.00804545	0.0704786	4.80384	0.266168	164.028	145.144	197.962	88.3401	178.805	148.69	76.0177	159.284	173.826	52.82	132.652	104.782	96.7037	82.1932	342.674	225.342	1027.45	478.175	377.22	111.73	709.057	618.012	212.477	797.152	607.852	239.72	618.829	477.112	102.902	237.905	112.808	344.606
FLOT1	3.10964	3.37292	3.42753	3.59136	1.95845	25.3454	53.4329	51.6651	46.3292	11.3602	21.5424	33.7576	21.4427	30.7577	67.6808	3.55461	0.00988274	77.3654	89.5354	120.588	57.8767	80.4869	84.8045	29.4366	83.8181	101.799	28.7147	58.1094	46.7079	66.5608	53.9077	161.933	76.7717	725.878	530.491	391.626	137.135	461.049	150.799	282.279	252.497	356.717	170.957	369.514	280.966	74.6673	258.653	212.198	306.415
FPR2	0.048405	0.04148	0.00993895	0.00486951	0.0100042	0	0.847325	0.0371991	0	0.1459	0.52155	0.296474	0.0104117	0.0190782	0	3.03324	0.324032	138.093	179.346	216.568	164.38	198.13	98.3379	73.0843	140.451	34.4975	12.5153	18.4401	9.40255	79.7412	108.349	293.5	146.323	669.017	567.117	417.865	212.845	114.489	497.127	441.888	706.937	580.473	174.777	704.968	316.631	80.6524	401.936	94.4879	156.052
FYN	6.93728	3.63857	3.71177	6.75019	2.88225	11.3827	18.4578	15.1077	23.0362	7.68645	17.0276	39.0882	15.594	12.2458	16.5361	1.88062	0.0348192	25.7574	28.134	43.4378	21.7958	44.8788	29.7469	28.6881	40.8806	20.7445	8.38092	22.8313	13.1499	51.9941	28.5308	37.2565	35.0261	23.946	6.45985	21.6798	5.10229	2.40313	12.9799	24.2669	38.3338	25.1965	23.2074	27.1568	13.16	2.70362	16.302	29.0087	7.55144
GBP2	0.215937	0.122592	0.0523745	0.0537648	0.055229	0.0809508	3.11544	0.197892	0.078075	0.170135	0.660234	1.11168	0.702805	0.0526613	0.0629068	2.64017	0.329581	42.6743	54.3691	83.6354	34.1776	80.7199	64.248	33.8926	47.6807	36.9856	15.3911	36.2469	14.5484	50.4902	37.2026	82.1412	73.8588	650.736	256.081	253.72	40.3909	163.024	200.063	122.176	172.867	242.586	80.7468	369.493	160.432	31.3707	139.95	80.8841	138.175
GBP5	0.227455	0.0923278	0.0287592	0.0672002	0.0334018	0.0631013	3.01761	0.225214	0.040539	0.106976	0.861135	1.43293	0.716101	0.0424651	0.258073	2.91266	0.291804	20.994	23.2237	55.4913	16.299	41.9411	35.8415	22.0533	30.1492	10.1141	5.37244	25.0202	7.5101	41.8664	20.7668	38.0492	59.2741	763.727	134.345	122.457	5.41959	65.1944	110.279	27.2689	51.8329	51.2798	23.756	185.954	43.4106	3.19489	27.6484	15.8524	38.821
HAVCR2	0.182096	0.062418	0.0448676	0.0274782	0.0338718	0.220653	0.940933	0.42402	0.269781	0.208246	0.382158	0.922525	1.11629	0.064594	0.259347	2.77716	0.0974245	13.3585	13.4614	24.7424	7.5602	14.8842	12.0706	25.0614	13.1676	4.53877	2.43817	14.2643	3.37117	16.3885	10.4911	24.9196	18.2596	48.921	13.5497	17.2152	8.79091	0.914288	30.159	21.589	58.5993	52.854	27.5854	29.8396	30.1573	3.0047	16.9482	29.2314	9.34556
HCK	0.794487	0.324202	0.139827	0.142723	0.0879659	0.0974169	2.5605	0.148279	0.151246	0.804943	1.03582	0.799434	0.219717	0.0279587	0.055107	0.986276	0.495049	263.99	318.385	444.239	234.686	315.192	282.616	153.563	326.852	285.314	69.0841	157.007	122.411	191.748	227.585	656.27	330.342	979.266	886.92	712.444	345.007	644.404	434.855	627.367	637.989	914.892	394.883	1043.14	615.955	233.521	441.573	242.464	551.791
HEXIM1	5.5612	3.35988	2.74812	4.74777	2.68114	6.85764	11.7538	6.01509	7.15615	8.00305	22.1036	14.866	6.65309	6.56769	4.46019	1.30591	0.116741	7.54931	9.77582	15.776	8.13627	13.0369	10.1606	9.69886	13.3342	10.3414	2.06106	13.1002	3.08892	9.69289	7.42303	12.3834	9.25497	20.746	16.8751	23.6962	11.6023	7.91829	17.6079	19.7531	10.1605	16.3462	12.5732	30.1935	21.853	5.20898	16.3111	5.66072	11.4262
HLA-E	1209.95	831.359	680.667	1260.02	1113.36	2694.68	3037.49	2958.46	3952.28	2680.16	2873.75	3947.75	3695.69	4194.84	2248.92	1.66357	0.000487395	2117.16	2070.03	3389.87	2147.38	2741.72	2870.39	1441.32	2553.12	2136.49	657.067	2050.89	869.083	2239.36	1671.08	3967.4	2911.34	13555.2	7446.56	7326.17	2338	4794.37	6942.43	6687.21	6939.26	7850.95	3258.31	9357.57	5317.95	1572.54	7891.86	3611.42	4030.79
HLA-F	5.0876	3.44211	3.87841	4.89264	2.00447	10.319	23.7074	14.7472	17.637	9.93534	18.095	29.5997	21.9326	15.0618	16.9053	2.20433	0.00385862	61.7508	60.6131	83.5331	53.9982	72.5264	81.5397	36.4325	73.1271	84.9908	23.9486	89.1403	54.0669	86.9084	54.2936	101.638	76.1045	199.224	177.965	194.073	54.1578	75.4563	100.174	152.25	116.456	141.592	74.9062	149.489	139.581	34.5463	144.868	64.1167	109.904
HLA-G	0.0221174	0	0.010218	0.0300374	0.0102851	0.0603009	0.214285	0.0688383	0.0546124	0.00882332	0.0880318	0.0522511	0.010704	0.0980696	0.0644322	2.3095	0.125322	10.3484	15.107	11.7264	9.98189	6.38976	9.22413	5.03595	12.5895	8.75243	2.14445	12.5596	7.11904	6.22352	6.8613	8.62211	15.9738	33.9002	15.4289	51.4846	3.41602	17.0872	21.1726	31.1243	4.378	41.5145	21.445	33.9248	11.2145	5.05772	34.9088	19.6921	6.46748
HMGB1	64.4123	62.7237	46.0541	57.7909	49.6623	44.8877	50.1876	49.8386	72.1916	48.3684	97.6307	78.7326	57.9084	53.4461	48.4427	0.10015	0.665386	30.0715	30.2632	55.2955	36.1776	43.7166	36.6778	26.0568	46.769	17.8851	8.19922	31.1239	17.3955	48.0999	27.0091	43.7466	23.5307	54.937	56.4883	90.7378	60.9998	20.1256	44.7803	81.6614	61.2128	85.6543	55.5007	95.1815	108.381	24.0721	38.7471	57.5897	55.9368
HMGB2	2.501	1.50302	1.51558	1.61007	0.91381	4.97385	4.48775	4.12796	2.3774	2.82474	10.6597	7.04031	3.01028	2.34753	4.17915	1.51664	0.085749	47.749	45.2993	74.3067	25.428	68.0891	57.5487	33.921	59.4197	19.8321	10.7599	29.2907	18.4495	42.9234	33.3646	56.1384	30.3939	807.116	656.583	442.495	368.762	179.64	422.717	586.226	491.449	916.715	230.741	392.897	569.842	71.7413	264.97	559.745	224.266
HPX	0	0	0	0	0.00499386	0	0.013571	0	0	0	0	0	0.0103945	0	0	1.26273	0.613622	0	0.491052	0	0	0.227012	0	0	0	0.182501	0	1.0739	1.11831	0	0	0	0.134886	0	0	0.191555	0	0.0260898	0.124232	2.07584	0.0745859	0	0	0	0.25581	0	0	0.131427	0
HSP90AA1	3.17099	4.90039	2.13118	2.5697	2.14519	6.82387	12.4842	11.9079	10.8698	4.32149	19.8778	17.787	10.3483	11.4586	10.4932	1.96367	0.0102344	40.5002	56.4078	114.096	42.3189	69.2694	52.8234	44.5225	75.9392	26.3549	13.2808	68.1417	34.4254	70.4481	41.3624	66.7057	39.3728	91.6466	60.2216	116.537	47.805	29.5143	44.405	86.7456	115.884	112.807	85.0068	113.265	129.308	23.1334	32.5707	8037.44	54.1225
HSPA1A	0.38117	0.257141	0.0749349	0.146855	0.113141	0.692817	2.38456	2.46807	0.972658	1.15178	1.74896	2.01813	0.816393	1.19388	1.68532	2.95872	0.00629355	24.36	45.8918	65.6702	57.9083	49.1459	41.8869	20.9279	42.1625	29.8489	10.9337	20.449	19.962	18.854	25.3644	77.9523	37.2828	97.9819	128.286	71.9453	31.3353	104.426	62.4371	111.995	125.328	118	50.4131	140.132	66.0701	36.2623	83.5424	8075.67	86.6807
HSPA1B	0.108443	0.0398265	0.0429424	0.0771441	0.0216123	0.042237	0.221877	0.267872	0.0437172	0.173045	0.246643	0.164694	0.0824726	0.089299	0.12787	1.33173	0.117355	2.10292	3.27629	8.00025	3.28101	3.60233	2.52447	2.25751	2.4005	1.24115	0.286106	0.829926	0.58664	2.54286	1.32408	4.38789	3.79441	9.83806	4.56294	3.91475	1.56899	3.31204	2.285	2.99459	10.7597	6.83629	2.11951	6.4752	6.11534	1.95886	3.21878	1211.66	3.46688
HSPD1	0.203334	0.117514	0.100492	0.0556574	0.101153	0.23636	0.904335	0.742425	0.196827	0.181097	0.677565	0.901153	0.361588	0.209673	0.468372	2.07719	0.0684202	31.2753	37.1911	48.1234	35.243	36.2192	35.5505	33.363	42.9168	15.2457	6.74629	19.0163	8.80405	46.5391	34.0393	47.9288	40.6855	29.1027	21.5515	99.306	13.4815	10.73	21.9361	73.5273	49.3955	45.4078	41.996	55.5591	43.4154	8.091	25.2002	1889.72	14.1097
IFI16	0.276206	0.220912	0.0884724	0.0966957	0.0445268	0.334689	2.3456	0.771789	0.22344	0.305586	2.56917	2.39548	1.33674	0.306994	0.400533	2.91847	0.129841	47.8426	63.5707	76.1241	76.4555	84.4676	61.5582	62.3197	72.7406	49.6575	15.082	80.6265	26.1482	64.1996	46.7014	117.747	90.0395	480.68	352.611	258.122	69.8224	230.889	408.951	154.762	451.019	307.288	136.632	360.28	218.138	41.0379	140.953	134.334	91.7119
IFI35	0.169275	0.0511968	0	0.0180306	0.0370433	0.696792	1.41772	0.915965	0.098347	0.135058	1.21059	2.75227	0.732489	0.264908	0.638168	4.00732	0.109301	34.6827	42.9134	49.9816	36.152	61.3228	51.263	62.9981	49.5623	64.5932	14.6196	156.474	33.8727	47.6983	31.079	77.513	82.6081	518.596	239.997	290.872	17.4464	351.108	387.155	130.191	419.994	309.747	131.611	211.151	215.439	18.5375	42.8291	209.785	107.673
IFIH1	0.0267914	0.0819946	0.0247547	0.013861	0.00711924	0.0556527	0.248284	0.246186	0.0216012	0.0183222	0.817075	0.503331	0.111138	0.112006	0.18583	2.90789	0.199732	6.8756	8.99119	16.3391	7.17953	19.7143	10.9515	15.2679	13.9429	3.3265	1.43135	12.9857	2.60879	9.05159	10.6617	13.7313	18.7966	86.0593	28.6215	28.5141	1.7637	30.6847	60.7248	23.9408	145.539	49.0507	34.5601	60.6431	26.8041	2.55359	6.64075	63.1879	8.74785
IFNB1	0	0	0	0	0	0	0	0.0803615	0	0	0	0	0.0899701	0.0206075	0	5	0.336939	0	0.132823	0	0	0	0	0	0	0.225663	0	0	0	0	0	0	0	0	0	0	0	0	0	0	0	0	0	0	0	0	0	0	0
IFNK	0	0	0	0	0	0	0	0	0	0	0	0	0	0	0	Not calculated	Not calculated	0	0	0	0	0	0	0	0	0	0	0.732955	0.863493	0.114579	0	0	0	0	0	0	0	0	0.494611	0	0	0	0	0	0.232793	0	0	0.418607	0
IKBKB	0.164769	0.111471	0.0849355	0.100501	0.0548449	0.215944	0.433978	0.235121	0.341386	0.138382	0.366503	0.555886	0.496921	0.344532	0.245896	1.7078	0.0142556	4.61854	5.73994	6.50859	3.95317	5.68291	5.25021	3.0645	7.60182	6.07188	1.28926	7.03679	3.16349	6.73957	4.07382	7.16277	5.63142	4.88166	3.95774	5.50687	1.60727	3.08442	2.66855	8.26087	4.79436	7.35182	2.78561	8.64607	4.9342	1.13853	5.3106	4.99881	3.56053
IKBKE	0.0514283	0.0220354	0.00950374	0.00931257	0	0.0373905	0.597918	0.224092	0.123359	0.188751	0.137704	0.226794	0.338497	0.141382	0.104874	3.52242	0.0723122	19.2797	23.4282	27.8333	13.6928	20.0398	27.1585	16.9558	31.8108	14.1337	3.5617	23.5103	9.99702	28.7012	20.0242	24.4028	27.292	15.0395	11.863	19.3255	6.64094	5.09769	16.3609	24.5745	34.0759	42.0007	24.3206	34.7088	18.411	7.63737	5.96132	4.84638	12.0615
IL12A	0	0	0	0	0	0	0.0168035	0	0	0	0.00721693	0.0157065	0.0579168	0	0	5	0.33505	0	0.0570016	0.892672	0.100576	0.562168	0.275438	0	0.252291	0	0	0.427401	0	0	0	2.24756	0	0.703677	0	1.71957	0.303004	0.0969125	0	2.08193	1.10822	0.371894	0.118644	1.22372	0.678733	0	0	0.366147	0.297567
IL12B	0	0	0	0	0	0	0	0	0	0	0	0	0	0	0	Not calculated	Not calculated	0	0.0471397	0.113574	0	0.116227	0	0	0	0.200224	0.0761556	2.5331	0.208203	0	0	0	0.103589	0.129318	0.0511395	0	0	0.0801455	0	0.701447	0.286402	0	0	0	0.224522	0	0.0601245	1.86726	0
IL18RAP	0.111746	0.0506962	0.0668098	0.0178543	0.012227	0.131425	1.79982	0.0363713	0.046374	0.20454	0.685	1.38209	3.07946	0	0.0382987	3.8353	0.264539	22.0604	20.5894	28.1523	22.9375	13.5249	19.8617	15.845	20.9531	10.5326	4.3096	11.0808	5.60062	13.3879	11.4028	35.3946	8.7518	414.139	282.874	261.744	142.701	83.9365	219.573	120.1	85.7388	364.221	24.6338	149.171	142.087	39.3298	106.816	62.5878	30.8328
IL21	0	0	0	0	0	0	0	0	0	0	0	0	0	0	0	Not calculated	Not calculated	0.0684194	0.0677024	0	0	0.0834628	0	0	0	0	0.0546877	0.972969	0.523289	0	0	0	0.111582	0.325024	0.293788	0	0.0599809	0	0	0.183168	0.0822665	0	0.422749	0.499624	0.080615	0.0318661	0	0	0
INAVA	0	0	0	0	0	0	0	0	0	0	0	0	0	0	0	Not calculated	Not calculated	0.0210856	0	0.0251346	0.0736291	0	0	0	0.0923478	0.0354487	0	0.234666	0.13823	0	0.0462211	0	0.0458501	0	0	0	0	0.248315	0	0.931411	0.0507061	0	0.021714	0.0279955	0.0496882	0	0.452403	0.0893487	0.392113
IPO5	0.104906	0.129661	0.0689705	0.0694097	0.0863105	0.0458361	0.63057	0.142326	0.41702	0.196376	0.122637	0.112797	0.408122	0.0715632	0.0920757	1.28569	0.258206	4.77789	7.23011	8.55695	6.14458	6.66713	6.61958	4.97326	8.59987	2.66444	1.35061	5.63444	1.84623	8.2989	5.4794	9.90454	6.27163	3.36899	1.13838	9.15242	1.97171	1.49979	3.53577	8.06461	4.34368	4.06259	4.17622	5.86398	3.25415	0.824983	2.3091	2.32088	1.67347
IRAK1	0.831225	0.55449	0.367921	0.522754	0.9027	2.44267	8.60899	4.38587	5.60435	3.79258	2.60065	4.53499	4.65879	3.18691	4.06003	2.78674	0.00550866	18.372	22.8168	36.6027	23.1916	27.1112	22.4356	21.0343	29.5283	18.7543	6.45762	19.6253	5.68589	23.4429	18.5607	46.4777	28.2896	24.9359	15.5863	44.3625	9.37632	9.0935	20.6714	56.9969	36.7825	35.3287	24.4561	42.2575	28.0493	8.57008	23.9854	17.9396	15.0894
IRAK2	1.22741	0.745032	0.425288	1.15759	0.470361	1.37884	2.02984	1.89045	1.94432	1.2332	7.98186	4.84623	2.5026	1.5924	1.85957	1.75944	0.151111	3.44649	3.41038	8.17751	5.44433	6.04615	1.50668	5.62392	3.98925	1.32438	0.550958	2.76006	0.788998	5.78671	2.55429	8.03015	3.14047	9.623	3.66452	6.99387	0.978366	4.83186	6.31073	22.9351	10.3403	8.2997	5.94913	12.1153	3.82878	0.978403	3.64553	7.61508	3.18763
IRAK3	0.489021	0.362151	0.262182	0.309748	0.24706	0.347492	0.988442	0.737703	0.370555	0.626203	1.18401	1.64973	0.623327	0.612134	0.373253	1.16937	0.125478	5.87038	7.37323	9.02074	4.37376	6.8775	6.76993	5.69409	5.54934	2.38423	1.14285	3.13367	1.2574	4.8133	4.48478	8.1271	6.18027	66.2505	49.9648	31.3977	31.9075	15.5181	17.3208	57.8062	27.8285	58.1613	10.0077	33.1983	45.3493	10.3301	46.9771	33.1876	18.1224
IRAK4	0.53339	0.596581	0.499243	0.533103	0.376892	0.758596	1.94047	1.17622	1.08003	1.02248	1.64426	2.05108	1.39799	0.930675	0.689488	1.32139	0.0232543	12.8244	14.3925	21.7261	10.1649	15.8393	15.3825	8.72748	19.4304	7.16426	4.23774	13.706	4.59052	17.0787	12.5429	22.6795	12.9425	33.2918	26.4167	34.124	18.4163	14.2376	17.0289	24.7184	30.8637	38.598	13.7834	36.6305	36.4438	5.47904	10.6052	8.5837	12.6704
IRF3	0.642345	0.40513	0.341864	0.423387	0.425359	2.82542	3.4115	3.47246	3.59996	1.10701	5.03152	5.86769	3.33256	4.83053	3.96212	3.06427	0.00241823	17.899	19.2388	25.6883	17.9317	20.7482	18.6212	10.9517	25.4805	22.1818	8.8023	22.9411	20.9188	20.6224	18.8046	27.764	19.4282	12.8117	17.3343	30.5542	11.0074	14.7317	11.8597	26.5815	22.6993	22.2294	26.4717	33.1837	20.0402	9.37327	17.2704	30.5647	15.9772
IRF7	0.32096	0.19189	0.310354	0.148677	0.0971891	5.50818	1.54696	6.53583	0.779353	0.422834	7.21119	10.88	1.02592	4.65338	7.92229	4.44237	0.0704634	35.1393	41.5547	57.5626	25.6322	51.123	42.2621	73.6012	39.3715	46.9705	12.6133	158.082	25.58	31.7548	36.6709	86.8848	69.5185	830.048	307.742	319.586	22.7545	795.248	700.461	115.946	783.795	473.615	241.495	284.393	284.232	23.4144	101.159	614.693	68.1522
IRGM	0.00858496	0	0	0.0233183	0	0.0156041	0	0	0.0060566	0	0	0	0.024929	0.0228397	0	0.121841	0.937538	0.545487	0.19628	1.71426	0	0	0.948448	0.104252	1.08593	0.875377	0	0.245287	0	1.15033	0	0.41834	0.75482	0	0.106468	0.612537	0	0	0.198629	0	0	0.106716	1.17455	0	0.292145	0	0.125173	0	0.102465
ITCH	0.247055	0.128655	0.112381	0.120444	0.0954446	0.557856	0.459508	0.755793	0.4411	0.181954	1.97629	1.05507	0.538968	0.771875	0.590539	2.38	0.0764043	7.1244	8.11427	12.8892	7.12984	9.25329	8.05177	5.13484	10.6853	5.82261	1.43899	5.94566	3.86211	13.0505	7.68827	15.6042	9.56005	12.7242	9.54518	12.4183	6.0725	5.08796	8.51914	13.9595	13.7536	15.0008	6.73756	17.1109	9.22211	3.06764	11.3054	7.19841	6.90675
KAT5	0.208965	0.125349	0.043443	0.127707	0.0631632	0.493761	1.0695	0.845501	0.633917	0.433487	0.7977	1.23006	0.849509	0.528141	0.644267	2.7263	0.00242216	15.6917	20.6334	30.8632	24.2622	23.6329	25.4812	19.7932	29.5052	22.525	8.77969	21.8669	11.7047	31.99	16.7025	37.9307	27.7235	34.7322	32.491	41.2501	14.6294	23.7084	29.19	57.0756	32.5465	44.2882	30.423	56.9328	37.1197	10.2036	33.5532	26.9167	29.586
KIR2DL4	0.0226177	0	0.0104492	0	0	0.0102775	0.257243	0.00782173	0	0	0.0900232	0.0712441	0.306493	0	0	3.4901	0.317832	2.87425	2.58557	1.32375	4.90426	1.51405	0.749626	3.57058	0.929812	5.49106	0.626561	3.39268	3.06906	1.28801	1.43194	11.3659	3.90623	47.6118	3.29583	13.7171	3.4933	6.75872	5.56007	16.6137	17.2798	5.27156	4.84347	7.97922	9.23612	0.425941	33.8023	48.3024	2.63202
KLRC1	0.028905	0.0247698	0.0200308	0.0196278	0	0.00656724	0.63924	0.00499802	0	0	0.0418357	0.153645	0.720436	0.0256333	0	3.09262	0.363984	2.62971	4.41953	13.4344	12.5716	5.19375	3.07362	8.38038	4.43322	1.82454	1.6682	9.49745	3.14688	10.5542	3.15675	5.54606	2.90449	4.2491	0.448087	1.28898	4.31801	0	8.56862	3.52005	8.38161	3.36848	3.05195	4.82156	3.14763	0.311055	2.73943	14.327	0.776233
KLRC2	0	0	0	0	0	0.0591008	0.164364	0.0179915	0	0	0	0.163876	0.251784	0	0	5	0.245127	0.300516	1.33815	8.32869	2.03316	10.2645	3.80781	0.631772	0.987117	0	0.180152	1.30064	0.574606	18.7347	3.78782	1.42602	2.12375	1.7335	0.161299	1.93333	2.76625	0	1.05324	3.51979	1.71635	1.37424	6.18942	2.19448	4.33751	1.1897	1.42229	1.03465	0.388088
KLRC3	0.0170275	0	0	0	0	0	0.043036	0	0.0240254	0	0.0123224	0.0134088	0.0824071	0	0	2.36306	0.355024	0.0983566	0.0973259	0.234488	0.0858631	0.839877	0.564348	0.516936	0	0	0.157233	0.85138	0	1.48302	0.215604	0	0	0	0.316752	1.01242	0.344904	0	0.0984903	0.9216	0.591313	0	1.11416	1.56706	0.463554	0	0.496539	0.520973	0
KLRC4	0	0	0	0	0	0	0.0353235	0	0	0	0.0758553	0.115561	0.12175	0	0	5	0.255443	0.968759	1.19826	4.4748	0.845705	1.77264	2.08445	2.54577	3.71248	1.83224	0.580748	1.49744	1.32309	3.93264	1.06179	3.32006	1.05327	0.821797	0	2.61761	0.21232	0	0.363779	0.324188	2.47525	1.43326	1.12233	0.964669	0.570719	0	0.916996	0.897979	0
KLRD1	0.0436688	0.0249476	0.0113805	0.00202756	0.0135381	0.0335807	0.675431	0.0216845	0.00315978	0.00714703	0.170975	0.434705	0.807436	0.0039719	0.00108731	3.49789	0.28399	3.90012	7.37929	21.9577	6.05847	13.4208	9.50043	11.5441	9.82238	5.46944	1.39584	9.12574	8.19046	19.6545	6.23831	10.6534	5.99133	5.92561	0.610996	13.0489	2.21703	0.701839	7.40928	12.9346	17.4979	15.7907	13.5809	10.76	5.90607	0.433783	9.20788	9.3184	1.00231
KLRK1	0.00640488	0	0	0	0	0	0.08094	0	0	0	0	0.121049	0.0991918	0	0	4.55532	0.318801	1.25789	2.59925	6.48288	1.51798	4.42287	2.68887	2.87779	5.54964	0.932975	0.414003	0.869241	0.808461	5.6642	0.851545	3.16007	2.09166	2.25967	0.198577	2.78001	0.778412	0.0311209	1.70417	2.179	3.33633	4.06042	1.37157	1.32626	0.697463	0.137849	0.466933	1.05821	0.229334
LACC1	0.0217643	0.0223807	0	0.0197053	0	0	0	0.0361277	0.027638	0.013892	0.110252	0.068556	0.0674123	0.0193008	0.092992	1.77213	0.207479	0.55316	1.16937	1.88823	2.17303	1.44158	0.601118	1.05719	1.32145	0	0.060292	0.466381	0.137361	0.291627	0.881864	1.64387	0.492067	0.273015	0.0809738	0.439983	0.440851	0.507606	0.2266	1.34626	2.11626	0.703408	0.725001	2.2033	1.59977	0.374738	0.063467	0.0532721	0.8832
LAG3	0	0	0	0	0	0.0231916	2.1123	0.0308876	0.00900166	0.0101803	0.152356	0.286364	0.0247006	0.00565761	0.00619513	5	0.446409	1.10555	4.52171	9.35668	2.28411	8.36147	3.48885	3.06017	7.90846	1.39397	1.62005	9.79752	3.62379	8.84761	1.85796	2.48704	3.88643	2.95105	0.949428	11.7212	1.16303	0.898962	3.61636	7.10328	16.3946	4.63925	11.6885	6.55634	1.69339	0.0686539	2.88362	9.60357	2.01783
LAMP1	4.01747	4.25465	2.90878	4.20007	3.6038	15.5673	21.4781	16.2586	22.4155	15.6612	16.7608	22.0522	22.3654	19.4128	14.7244	2.29778	1.70601e-05	3.43289	3.61043	5.47172	2.75709	3.15871	4.59599	2.30942	5.41255	4.15534	1.94426	5.77325	5.55119	5.32399	2.68754	6.22637	5.24662	5.40488	6.92807	8.72297	1.75411	7.06241	3.81077	10.6083	6.98163	9.13936	3.67659	8.98549	4.83064	2.08308	10.5468	12.4062	4.80311
LBP	0	0	0	0	0	0	0	0	0	0	0	0	0	0	0	Not calculated	Not calculated	0	0	0.220675	0	0.376383	0	0	0	0	0	0.686769	0.539387	0	0	0	0.134184	0	0	0	0	0	0	0.413007	0.593581	0	0	0	0	0	0.155764	0	0
LILRA2	0.14215	0.0343577	0.0134712	0.0231004	0	0.0264998	0.525098	0.0176468	0.0334285	0.148314	0.390381	0.332952	0.0246959	0.00323232	0.0176971	1.83456	0.32684	89.4377	76.5213	116.224	75.7797	83.7018	89.7771	51.1003	57.4005	80.4721	21.3386	55.4286	23.832	45.3226	48.4365	134.364	89.5486	215.265	236.838	183.257	95.8862	118.676	181.733	259.221	294.845	315.546	116.213	349.811	177.146	77.5056	308.476	189.984	180.102
LRRC19	0	0	0	0	0	0	0	0	0	0	0	0	0	0	0	Not calculated	Not calculated	0.0941624	0.124234	0.561221	0	0.0765774	0.0600314	0.0989785	0.274933	0.105536	0.100352	1.24202	1.37177	0.364046	0.0688035	0.430276	0.341256	0	0.0673879	0	0	0.396037	0	0.252086	0	0	0	0.0416733	0.0369822	0	0	0.066501	0.45398
LSM14A	6.52893	5.66526	6.54101	5.86664	4.69739	11.9678	14.035	14.2288	12.9811	8.60992	22.3879	23.9157	14.0382	12.8507	11.8387	1.32544	0.0104939	30.1944	31.3097	54.936	35.5112	42.1283	25.7219	25.6304	44.5652	17.5654	6.29429	21.118	8.62993	38.4872	32.8081	50.5239	36.7482	44.9098	22.814	32.2523	17.4875	11.9911	30.2117	42.8303	48.6543	52.2423	30.7034	64.8419	31.9434	12.2844	34.0368	25.0265	19.4568
LTF	0.117301	0.456527	0.0677401	0.455792	0.013637	0.0621855	0.778241	0.14874	0.286194	7.27666	0.84888	0.369491	0.189233	0.208048	0.0189845	2.19675	0.4967	13.0433	73.9476	26.8892	12.6188	24.5899	23.6505	19.8237	19.8145	1.73242	6.27336	1.46628	1.66573	4.84626	14.791	23.6381	5.03399	357.439	109.014	16.9423	7.72207	126.863	8.05712	2722.83	168.847	98.3014	396.592	51.9903	63.3357	5.23332	415.678	264.028	458.19
LY96	0.244142	0.119551	0.032226	0.0947333	0	0	1.85117	0.0482457	0.22145	0.528721	1.0096	1.09861	0.101277	0.0927889	0	2.3352	0.286836	41.5015	31.4977	85.4936	31.8331	42.5165	39.8804	28.8004	58.014	21.5073	14.3317	37.618	13.2073	27.5727	27.1598	60.5465	14.0185	593.37	297.369	235.578	309.432	196.412	236.84	147.511	342.524	474.948	175.102	423.16	583.703	101.713	46.2763	167.109	210.01
LYN	9.69129	8.73579	9.37833	9.09804	8.95162	12.4926	14.1258	17.5624	26.6678	10.2736	38.3537	38.313	16.3424	20.2685	15.0101	1.19118	0.0861556	139.512	166.235	212.887	111.105	191.717	151.428	83.3104	151.434	85.4665	29.0026	74.3978	29.8636	92.8155	110.017	329.065	209.944	473.987	275.718	264.267	119.294	140.131	334.381	262.39	371.413	289.178	114.902	493.981	204.678	61.4715	229.158	75.6191	140.509
MAP2K6	0.0105323	0.00601701	0.00432517	0.0105954	0	0.0127624	0.0532397	0.00890344	0.00990723	0.0121382	0.0381098	0.0221173	0.0147255	0.00311338	0.00681836	1.53059	0.22666	1.02073	1.07692	1.61963	0.619621	0.997777	1.23469	1.08004	1.46548	1.04553	0.524103	3.20151	1.44762	1.65431	1.35584	1.32585	1.56544	22.6254	15.3766	11.4879	4.12456	7.89812	13.9712	10.6319	16.0851	24.6061	5.93794	11.8739	14.7188	1.75678	1.97077	20.0509	5.96409
MAP3K7	0.215015	0.18886	0.114235	0.133838	0.0899886	0.239372	0.47098	0.319736	0.267354	0.150108	0.723543	0.662465	0.41884	0.145391	0.203573	1.27918	0.118534	8.80267	10.3081	18.2841	8.64679	12.9918	8.0171	6.95191	12.052	2.79273	1.81174	4.01236	1.34006	10.4618	8.61005	16.9277	9.73937	10.1144	9.04954	6.18446	4.58665	1.08392	9.21883	12.1778	15.923	15.2012	7.83394	20.0973	13.7375	2.63198	4.78092	4.27609	4.41079
MAPKAPK2	10.8309	6.39944	8.39846	10.3151	9.12634	47.2645	56.7904	67.162	67.0696	29.3614	43.4341	74.7013	54.5714	44.891	52.2249	2.57594	0.000490028	2.79417	3.31787	2.95007	1.85847	2.33728	3.3846	2.12589	1.92304	3.95932	1.46765	5.69287	5.40805	2.87043	2.07084	5.86485	3.99269	10.0049	8.22718	9.94327	3.91928	4.29786	3.19768	7.516	5.0875	7.01513	2.76782	7.06634	6.05142	1.0411	13.6022	12.573	6.54324
MAPKAPK3	2.22105	1.50642	0.947881	1.77196	2.99664	2.52538	8.21481	7.2366	9.9918	4.13622	9.92141	14.7727	9.15845	7.59155	6.50904	2.08358	0.0119044	45.0473	60.6861	85.0384	63.257	57.3732	48.4152	41.6667	55.1812	38.7126	14.1404	54.5308	20.5865	54.9838	47.2925	97.5529	66.8039	55.5976	72.3819	75.8605	25.2433	24.5843	63.7454	92.2582	81.281	118.638	52.7883	108.008	76.3616	20.7127	67.5637	27.5783	55.9008
MASP1	0.0237021	0.0050778	0.0082126	0.0335308	0.00413328	0.00673141	0.0274568	0.0133197	0.0135863	0.0283666	0.00643223	0.0256643	0.0129049	0.00394111	0.00719259	-0.0363717	0.954033	0.0513418	0	0.0306004	0.0522903	0	0	0	0	0.158244	0.0068396	0.465581	0.261784	0	0.0187575	0	0	0	0	0	0.0150032	0.0215938	0	0.0114541	0	0	0	0	0	0.031883	0.0215993	0	0
MASP2	0	0	0	0	0	0	0	0	0	0	0	0	0	0	0	Not calculated	Not calculated	0.529097	0.732974	1.19833	0.415701	1.45222	0.910751	0.945469	0.926905	0.822794	0.0422908	1.37397	0.867144	0.981873	0.724885	1.00428	1.43813	0.323159	1.07916	1.41601	0.811722	0.712103	1.27156	0.920703	1.0497	1.30939	1.22594	2.98556	0.81043	0.09857	1.30215	0.812728	0.710609
MATR3	0.00161609	0	0.00447969	0	0	0.0029374	0.00953067	0.00670656	0	0.00128942	0.0058476	0.00509055	0.00625704	0.0114653	0	2.01056	0.150792	0.541434	0.452625	0.767809	0.399316	0.740193	0.374937	0.520064	0.725698	0.43943	0.0149231	0.48483	0.560977	0.974452	0.92084	1.01392	0.578517	0.367438	0.330694	0.230615	0.319166	0.0235574	0.261737	0.77473	0.291833	0.241066	0.0192265	0.557739	0.23098	0.0434778	0.129599	0.0692241	0.0482214
MAVS	2.85548	1.30155	1.18606	2.16245	2.22596	5.75611	8.90693	7.53107	11.49	5.33891	6.81901	13.5062	9.11257	10.5521	6.76488	2.13987	0.00249125	9.1369	8.77608	15.9551	5.73793	9.90871	12.0588	6.13463	12.9687	9.89202	3.2042	13.1915	9.99351	11.6738	7.61301	17.363	12.8465	9.85612	11.77	11.5125	4.18534	4.87704	9.6475	11.2699	12.8497	13.7431	7.82292	14.6208	9.4128	4.5273	9.14075	7.49	6.8795
MBL2	0	0	0	0	0	0	0	0	0	0	0	0	0	0	0	Not calculated	Not calculated	0	0	0.0752279	0	0	0	0	0	0	0	0.0780395	0	0	0	0	0	0	0	0	0	0	0	0	0	0	0	0	0	0	0	0	0
MED1	0.113246	0.0504633	0.016742	0.0307597	0.0105325	0.0432257	0.251877	0.126889	0.0814918	0.0596343	0.154072	0.267538	0.195114	0.0401712	0.0791779	1.55065	0.130558	3.85948	4.0909	7.53252	3.46061	4.35696	4.31636	2.73667	3.86768	2.33145	1.34898	5.38732	1.34369	4.68884	3.12599	5.39424	3.4565	2.41498	2.27519	4.02659	1.42221	0.913424	2.98697	7.35524	5.72601	4.88475	2.20955	6.98287	3.32964	0.548402	2.41074	5.22504	2.41942
MEFV	0.129464	0.0485373	0	0.029304	0.0188138	0	0.388566	0.0167894	0.0114169	0.122662	0.348409	0.194343	0.0352441	0	0	1.30503	0.416187	28.2071	22.0379	46.1316	16.8922	33.4683	25.3876	14.6407	22.9522	19.3103	6.20156	14.1024	9.77948	16.1005	17.0589	68.7795	35.2159	89.1941	55.3668	49.9148	25.4453	30.9024	41.8417	54.8684	58.5028	60.8267	28.2054	61.3112	33.5104	18.3292	70.5805	27.7523	30.3728
MFHAS1	0.0340649	0.0145957	0.0393441	0.00257018	0	0.0722358	0.0597897	0.235609	0.106143	0.0181194	0.0534124	0.0648282	0.0989174	0.0201394	0.261877	2.45181	0.131323	2.83677	3.9104	3.67471	2.59096	1.88027	4.43769	2.5682	2.13651	2.10889	0.95678	3.06181	0.967469	3.95587	3.68431	5.23924	2.9951	0.645424	0.580882	1.29966	0.747509	0.648283	1.64198	0.768224	1.41956	1.55263	3.86693	2.17711	1.41039	0.397129	0.579465	1.40704	0.660687
MMP12	0	0	0	0	0	0	0	0	0	0	0	0	0	0	0	Not calculated	Not calculated	0	0.122325	0	0	0	0	0	0.135354	0	0	0.611467	0.270138	0	0	0	0.134405	0	0	0	0	0	0	0	0	0	0	0	0.218483	0	0	0	0
MNDA	2.65729	1.94711	0.435903	0.845551	0.599946	0.419992	10.3582	0.938932	0.407542	3.04197	6.57728	5.18594	0.698935	0.503748	0.308527	1.13261	0.410794	1457.64	1606.42	2841.34	2888.47	1871.83	1733.03	915.576	1773.19	1859.42	442.212	1432.43	957.463	955.428	1170.64	3173.57	1790.5	7957.71	7632.43	3869.3	2145.26	3911.94	5068.25	5418.05	7341.13	6969.24	3280.15	11077.8	4785.44	1700.88	3901.22	2399.67	7215.8
MYD88	0.757571	0.113085	0.0587081	0.0929284	0.0590938	0.09772	1.86531	0.0946529	0.058618	0.358764	0.99036	0.850599	0.548775	0.0476777	0.0427152	1.19606	0.406561	164.311	195.052	233.892	166.287	261.707	182.59	137.252	209.799	73.3785	31.7956	104.664	26.4665	136.056	139.586	330.636	206.793	730.666	501.517	417.658	180.998	214.471	629.699	615.876	806.761	785.196	341.323	835.631	404.963	110.636	317.157	156.748	223.51
NAGLU	0.0132855	0	0.0184133	0.0060143	0.00617809	0.0845171	0.346977	0.110266	0.121846	0.0636001	0.27401	0.381866	0.385783	0.147271	0.096758	4.5192	0.0343739	5.14169	9.56812	10.337	6.02943	9.36149	8.8799	5.88867	10.0831	10.3858	2.88296	10.581	3.81511	13.3958	8.78964	15.7802	11.7228	3.48935	6.63166	15.7592	5.14667	2.61441	7.26194	21.6748	5.21343	16.5971	10.0761	17.7798	7.95701	2.25175	7.65153	0.97556	5.11379
NAIP	0.00581694	0	0	0.00175554	0	0	0.14212	0.00268218	0.00136793	0.0123763	0.0350798	0.0671842	0.009384	0	0.00376575	4.17705	0.326074	3.24807	2.20549	5.4472	2.25861	5.24653	3.05256	2.59008	4.08368	3.27635	0.760951	3.28244	1.0769	2.65007	3.13034	5.58644	3.14174	34.5841	24.2028	26.7815	9.98578	15.6489	15.8811	19.9997	20.1332	30.6585	13.1603	28.0905	28.1616	6.32236	2.7706	5.62402	8.87513
NCR3	0.126498	0.0406502	0.0146102	0.0429488	0.0294123	0.129331	0.599468	0.131238	0.156175	0.037848	0.457716	0.697303	1.54582	0.0140224	0.0307094	2.90228	0.255884	33.5206	53.2337	102.235	50.3925	30.7517	46.8169	47.1401	34.7021	90.2895	20.2956	84.0313	83.3292	68.0113	22.8247	62.7973	58.5897	8.18198	7.64779	32.8118	3.84345	9.91113	33.7491	41.0796	53.0441	30.859	34.0492	28.9831	21.093	3.48826	15.908	47.3148	17.6457
NECTIN2	0.3074	0.133944	0.134795	0.372663	0.164755	1.16008	2.74342	2.15135	2.0731	1.40091	2.05868	3.15925	1.58857	1.69108	2.11989	3.17727	0.000969893	0.511628	0.714729	1.50675	0.945825	0.587407	0.863413	0.917416	0.856759	1.77087	0.0721667	0.893179	0.427478	0.837754	0.263888	0.47604	1.17796	37.0085	6.203	2.44732	0.897053	2.63285	3.19449	2.41712	5.21089	5.60219	5.17576	2.47741	2.05669	11.1856	18.6879	1.27528	1.52354
NFKBIA	1.35678	0.493254	0.319107	0.171234	0.114716	1.00885	5.27193	1.80857	0.522104	3.05731	8.1941	4.21547	3.97163	2.86581	1.50916	2.72326	0.0786184	137.745	151.859	275.169	135.3	199.667	186.322	115.083	186.183	185.259	44.7992	195.178	85.0073	185.325	138.375	354.415	218.341	1559.49	791.546	1014.65	391.25	772.2	958.676	894.63	615.716	1085.78	349.146	887.368	710.528	124.769	1198.88	915.829	326.571
NFKBIZ	0.284089	0.0707693	0.100724	0.0628078	0.0675905	0.0990694	0.762549	0.0799667	0.153812	0.234572	0.583297	0.371992	0.450838	0.290016	0.0834023	1.40776	0.197102	13.5478	18.4283	23.6554	7.51258	21.6009	17.9007	12.255	16.0245	5.40535	3.14187	7.85735	5.23297	12.5043	15.1416	26.5602	18.0282	53.0665	21.1185	20.093	19.555	11.2677	25.9286	17.0619	37.3744	44.8814	14.934	39.7244	29.5421	5.35003	9.24764	10.2485	16.0073
NINJ1	2.49321	2.11728	1.41818	2.6844	2.65306	13.7039	41.0762	39.2681	39.5522	12.031	55.136	65.9995	23.6398	30.808	38.1773	3.98275	0.00707533	317.312	243.418	329.321	209.425	324.51	305.843	132.88	278.625	344.672	86.9394	249.537	104.713	236.911	156.757	521.542	359.052	700.406	581.117	725.229	221.874	563.008	743.451	599.979	866.025	730.358	489.105	1194.07	477.213	99.7466	862.959	321.577	756.132
NLRC4	0.0566159	0.0132317	0.00475563	0.0465997	0	0.0280651	0.346894	0.00711967	0.0290486	0.0821305	0.0670443	0.044584	0.0249092	0	0.00499797	1.38886	0.47807	12.0705	12.5324	19.0664	17.8303	11.5329	11.8557	10.1253	11.6862	3.82362	1.59215	3.4558	1.94901	9.79304	9.93854	21.193	16.2266	45.2349	40.7873	32.959	15.9509	18.4312	23.37	47.7951	53.1204	60.9077	25.0135	49.3018	30.8611	9.41581	33.4323	16.5034	15.8183
NLRC5	0.861017	0.465364	0.411599	0.659847	0.584123	1.53066	2.70398	2.4768	1.58245	2.31713	3.33078	4.79211	3.06242	2.6564	2.14299	2.15687	0.00482174	12.0838	15.3941	19.9535	8.83438	22.7266	19.7985	12.0997	22.2503	12.7408	5.58148	17.9446	9.00059	25.7949	14.4899	24.9766	22.7071	59.9644	42.3412	31.6153	11.1434	23.2968	32.7498	28.8935	38.2312	35.7774	13.7828	38.1716	22.5832	4.75139	14.459	26.0259	22.8827
NLRP1	0.170231	0.0143017	0.0107944	0.00604416	0.00465657	0.00455018	0.534297	0.0138517	0.0117741	0.0585895	0.196865	0.325935	0.60901	0	0.00324128	2.09312	0.328411	21.604	18.0102	36.4626	19.2132	25.3427	26.4216	11.5926	24.5834	19.0758	6.15672	14.2576	6.50946	22.5862	20.213	35.5293	29.6621	33.3919	20.18	20.3624	13.6658	8.92826	15.4938	23.7825	16.5061	25.8595	12.1712	37.5153	21.8996	13.3351	28.0813	6.19901	16.6824
NLRP3	0.143447	0.00702427	0	0	0	0.00744941	0.224438	0.0056694	0.0115657	0.0392403	0.0682172	0.0580946	0.0198352	0	0	0.529905	0.749339	10.0615	10.4949	19.218	11.2429	18.3962	9.46333	8.16231	8.03559	5.91039	2.42212	6.70399	1.75893	6.26053	8.74439	17.6249	11.4026	26.3808	20.6361	4.63008	16.1469	4.87899	11.5213	8.65126	19.2143	25.6769	6.04617	11.1899	15.0349	6.32903	59.0708	4.06287	2.69042
NMI	0.800579	0.786935	1.11502	0.879401	0.147821	2.71233	2.11269	3.28974	1.30818	0.67163	9.45718	4.03761	1.12817	1.76446	2.34939	1.95049	0.178219	36.4853	44.3128	71.2159	47.9989	60.9747	51.572	34.9202	58.4146	25.4672	7.71876	36.9178	14.3407	36.6382	42.0017	75.6927	49.6129	331.277	187.473	162.999	54.5512	113.524	287.308	98.268	243.674	249.156	103.578	271.192	187.26	34.8093	80.251	81.5524	92.4255
NOD1	0.140077	0.0636932	0.0475452	0.121648	0.0372226	0.823569	1.10546	1.22588	0.540501	0.230368	1.11094	1.08507	0.409522	0.768148	2.25411	3.54169	0.0276033	3.4512	3.4804	7.32241	3.07049	6.08339	3.6162	2.72513	7.57563	3.42851	1.1087	5.43161	1.33512	6.72252	2.04516	4.92786	4.61404	5.64799	3.20847	3.45048	0.579054	2.43081	6.92833	3.64712	7.18749	7.32029	3.62207	7.01578	3.65779	0.353779	1.5839	20.1345	3.88966
NOD2	0.0425501	0.0243085	0.00786309	0.00770492	0.00263825	0.00257797	0.16251	0.00196198	0.0200124	0.0362125	0.0862188	0.149667	0.0411856	0	0.013773	1.59547	0.327368	14.3702	15.1114	22.794	12.5591	10.9936	14.5099	10.5581	18.4432	11.2806	3.15639	9.11795	7.018	13.1893	9.21306	39.4299	24.9232	68.9212	20.2281	35.4363	12.842	42.2593	29.6983	15.2656	58.7706	67.6842	33.0728	80.7554	30.9287	12.3478	51.3901	11.8904	28.1519
NONO	2.05943	2.08051	1.47737	1.62777	0.842903	5.20303	6.99291	6.1104	8.37436	3.05114	9.40073	10.4791	6.75399	7.87706	6.3859	2.1264	0.00238994	47.2861	54.7083	85.0314	45.1252	63.1345	55.7204	45.2755	64.6595	26.8864	7.92658	30.2365	12.7187	63.7796	50.0778	85.8805	61.1056	55.3707	32.3709	76.8436	21.5666	12.0116	42.6409	76.5416	78.0684	78.6771	47.3364	86.3463	49.1704	14.8871	40.4755	36.634	26.7787
NR1H3	0.0258003	0.00736975	0.0158927	0.00389324	0.00399927	0.0234474	0.0507181	0.0654307	0.00606728	0.0411703	0.059125	0.0270897	0.0915675	0.03432	0.0167025	1.86743	0.0876261	1.21709	0.88482	1.95415	2.1033	2.12099	2.23279	0.704944	2.1485	2.6934	0.476485	2.39576	1.24839	1.84377	1.52454	2.0692	1.13423	1.98906	1.2532	3.22149	1.24118	1.44166	1.69132	2.36062	1.8218	3.92872	2.25093	1.25318	2.28275	0.670973	1.0972	1.86822	0.949471
NR1H4	0	0	0	0	0	0	0	0	0	0	0	0	0	0	0	Not calculated	Not calculated	0	0	0	0	0.227199	0	0.0652582	0.0679754	0.130466	0	0.0383852	0.406994	0	0	0	0.0337493	0	0	0	0	0	0	0.124653	0	0.0334001	0	0	0	0	0	0.0657678	0
OAS1	0.252535	0.0777709	0.0255212	0.0392981	0.0256889	0.204402	0.325783	0.469411	0.0278376	0.0157413	0.968019	1.29263	0.248255	0.0804821	0.329524	2.23501	0.23071	26.8725	31.7106	49.1767	31.8558	51.7155	38.122	114.521	35.2877	33.2796	8.28927	273.506	15.988	32.8334	29.9028	55.208	77.1926	874.805	550.102	288.856	13.4276	378.372	1084.33	143.334	1121.05	661.966	319.874	559.965	454.768	31.5283	26.2924	581.351	89.7634
OAS3	0.181562	0.0614161	0.0309032	0.0216297	0.0244406	0.0673044	0.237495	0.593186	0.00505619	0.0400277	1.80491	1.69127	0.141054	0.0868614	0.684357	3.06402	0.255167	9.5217	5.32544	10.2809	4.65003	17.2209	8.84163	46.3737	8.50656	8.05025	1.36772	34.1115	1.25144	8.25877	6.14067	23.108	38.0936	145.587	52.5735	31.7328	0.641174	62.1603	213.092	13.5397	324.946	100.774	58.4632	66.8744	58.127	3.17499	4.14508	95.1382	10.4074
OASL	0.0665219	0.0190017	0.0256104	0.0200762	0.0257786	0.156176	0.368953	0.314399	0.0351978	0.0751902	0.698033	0.632983	0.160972	0.0835724	0.118428	3.07394	0.126447	35.8637	21.4828	42.0634	18.0861	59.1784	31.3566	64.1202	31.6245	37.3603	14.4609	145.795	7.90696	24.9206	23.3039	81.3768	77.1141	920.559	353.641	306.897	13.5587	502.616	852.599	124.644	1103.96	654.872	305.714	538.277	247.048	29.9766	304.233	441.628	159.223
OTULIN	0.17151	0.145064	0.16053	0.155284	0.167799	0.603232	0.512298	0.878128	0.762133	0.271906	1.0558	1.12083	0.648948	0.610363	0.735404	2.1694	0.00485566	3.06217	5.51271	7.54577	5.20039	6.62336	4.42942	2.67781	5.156	4.62892	1.82027	5.61628	2.75533	6.37206	4.35747	6.21391	5.39962	7.70122	3.4253	6.84702	1.52272	2.02386	3.32401	5.04616	5.56927	6.09131	3.35216	6.91844	4.65401	1.4981	3.42629	10.7813	2.53885
PAK1	0.262284	0.102669	0.0568465	0.0527712	0.0150579	0.0470843	0.444668	0.103022	0.0182754	0.142095	0.253078	0.226944	0.0720874	0.0315872	0.12892	0.583857	0.520314	41.0932	54.1737	72.9748	53.9817	61.8791	50.9237	29.4127	54.1684	37.8758	12.7975	26.9919	16.4922	26.9657	36.1014	88.6973	64.5665	90.5549	64.6735	59.0106	17.9223	32.5371	74.7314	104.179	105.769	92.9798	44.0321	124.988	55.0075	24.8276	89.4448	39.946	68.6188
PAK2	0.370028	0.468975	0.160894	0.152027	0.130139	0.356064	1.00072	0.683911	0.506746	0.429203	1.3209	1.43247	0.851764	0.35572	0.498219	1.536	0.0772415	25.3256	28.6327	42.9924	25.229	32.1429	27.1044	18.4459	31.6823	16.1853	5.94364	18.5238	13.2468	23.5616	19.4895	52.408	33.5497	43.6134	34.5907	37.9013	12.7544	19.9889	32.5544	51.9802	45.4176	54.1908	22.7694	62.1227	31.3001	13.5019	36.8824	16.6301	31.6387
PAK3	0	0	0	0	0	0	0	0	0	0	0	0	0	0	0	Not calculated	Not calculated	0	0.117348	0.334132	0.17882	0.105211	0.0721687	0.0793268	0.0944341	0.217498	0.137876	1.17318	0.106015	0	0.070898	0.0113686	0.0703289	0	0.0115732	0	0.0189027	0.00906873	0.42103	0.0721556	0.0129629	0	0	0	0.0508107	0.0200848	0	0.0456837	0
PARP9	0.23558	0.132716	0.126975	0.215268	0.0933211	1.70087	1.10446	3.24519	0.347788	0.431614	8.59363	6.01207	0.76642	2.38125	3.00782	4.10112	0.129641	21.7979	19.612	35.7163	26.0027	43.0522	28.3881	30.2237	33.3722	13.3451	3.55512	31.7382	4.52928	21.8041	18.892	48.1509	44.8098	259.551	167.328	108.219	16.834	58.8763	207.513	53.2794	231.598	183.621	69.133	183.818	121.974	12.8635	43.8902	68.5811	47.3049
PELI1	0.219222	0.0898457	0.0704545	0.0431483	0.026594	0.0649661	0.698613	0.0527388	0.070605	0.376435	0.634581	0.653004	0.221418	0.0760728	0.0879282	1.70839	0.228587	77.5472	51.7012	113.932	56.9549	87.68	50.6233	37.2699	64.4116	15.7584	5.39084	19.5395	7.69988	35.1214	66.8309	134.635	74.6747	286.28	102.602	87.1049	69.5517	17.0893	146.016	85.3044	222.992	156.127	49.4967	203.105	69.5734	21.0011	113.645	10.9359	37.7685
PHB2	0.506088	0.316659	0.334011	0.2982	0.224137	1.2995	2.59883	1.9113	1.46216	1.41006	2.67997	2.73282	1.8117	2.07305	1.34952	2.525	0.00143331	27.0525	46.6966	54.2618	30.3406	44.7178	42.0224	28.3874	38.3589	46.1432	14.1311	72.5285	31.89	44.4549	34.9398	59.9897	39.3511	46.6058	37.5583	115.97	23.7567	25.6834	31.2712	87.2683	41.4545	71.8466	49.3141	73.3141	77.5815	16.4249	45.7383	23.8901	36.8174
PIK3AP1	0.572417	0.361285	0.294538	0.148962	0.0414425	0.0841064	1.31969	0.16358	0.195872	0.270745	0.654852	0.960919	0.65691	0.0820712	0.0632409	0.649937	0.497375	42.3902	49.5281	80.8816	41.3441	79.9692	34.1758	40.2087	52.4186	8.10518	2.88026	13.3924	4.08861	29.5778	43.3797	82.9706	65.053	215.925	82.5938	82.1322	18.9889	35.4246	164.042	76.5663	216.59	178.738	51.9111	154.308	79.4334	15.4736	20.4406	30.9164	33.935
PJA2	1.38912	0.813966	0.693793	0.71043	0.677401	1.96871	3.43817	1.78393	2.66191	1.01547	7.58027	5.40153	2.66734	1.60478	2.03797	1.81537	0.107128	41.855	54.0775	88.8757	66.3562	70.6079	46.4133	37.5218	63.6839	13.7815	3.84817	14.669	8.05628	47.0865	38.9815	93.6008	63.473	89.8641	77.4065	55.9411	42.2254	23.4048	56.136	72.0789	84.1199	97.9812	33.2982	114.252	59.3832	19.9383	42.5883	25.409	35.579
PLA2G5	0.00583377	0.00499917	0.0107806	0.0158456	0.0217028	0.0530174	0.0737227	0.00806982	0	0	0	0.00918798	0.0169401	0	0.0283248	0.677651	0.601478	0.0336979	0	0	0	0.328857	0	0	0.110689	0.0566522	0.0538695	0.458371	0.0736372	0	0	0	0.219825	0.0457374	0	0	0	0.0566918	0.101231	0.270642	0	0	0	0	0.0397044	0.094168	0.0425297	0	0.208884
PLCG2	0.0728839	0.0749483	0.0336717	0.00659887	0.0311815	0.0450412	0.399122	0.0715821	0.0267378	0.113977	0.137135	0.303045	0.277954	0.0530001	0.0297255	1.73244	0.217542	11.2576	12.6311	20.4453	11.2169	15.4379	14.8883	10.1695	16.7882	6.93626	2.51035	6.61167	2.96235	8.94563	10.8068	29.2562	18.6845	18.3311	16.9116	15.0808	8.03116	9.58298	10.0925	29.2478	21.1899	25.576	14.6193	31.1792	14.4449	5.8432	20.1167	11.8545	12.0046
PLSCR1	0.256532	0.32782	0.220397	0.171141	0.10883	0.822115	0.678705	0.694155	0.209557	0.545808	2.67721	2.19381	0.487899	0.794239	0.681773	2.17329	0.13256	34.0039	44.8119	39.6039	36.1299	44.937	26.9241	54.5983	39.6508	22.0275	7.62601	51.2747	7.95323	25.8405	26.4134	67.2184	61.7018	697.83	309.156	257.267	50.8457	300.007	617.353	201.379	780.924	461.849	176.157	310.438	220.817	39.8109	43.3425	327.394	95.1309
POLR3B	0.0122671	0.00350403	0	0	0	0	0.0275594	0.00848448	0	0.0228374	0.0828554	0.0450804	0.0118737	0.0326357	0	2.87458	0.218787	2.85797	2.80465	5.06794	3.54653	4.58125	3.54621	3.77381	4.13783	1.3501	1.56697	2.68709	3.3291	5.616	2.45935	6.07729	4.59673	1.44263	1.16634	2.77164	0.683315	1.21197	1.4191	4.93217	1.30639	2.08398	1.99452	2.82239	2.39336	0.792054	1.93765	0.775669	1.36651
POLR3C	0.0374132	0.0854954	0.0384101	0.015055	0.0270637	0.120893	0.140089	0.29902	0.0850494	0.0563846	0.315875	0.25534	0.181067	0.158519	0.234131	2.18203	0.0238474	12.2703	14.8505	18.3477	12.1581	15.9056	15.5	11.3583	19.929	4.68283	3.26284	9.76909	4.22403	17.2117	13.3434	23.3714	19.972	14.7966	6.10913	18.4883	5.49428	2.68643	14.4511	17.9676	19.5754	18.861	12.6113	22.1894	15.4195	5.50238	6.39453	5.87611	3.44829
POLR3D	0.0419053	0.00598503	0.00322664	0.00316174	0.00324784	0.00317364	0.067667	0.00724592	0.0123182	0	0.0555974	0.0769993	0.0405615	0	0.00339107	1.21429	0.392887	2.44077	3.87229	4.11172	0.792423	6.69305	3.4915	3.64698	4.74854	3.78121	0.241848	5.36293	1.43258	4.21128	2.94047	4.63708	3.26777	2.51882	0.931119	5.02477	0.901874	1.34047	1.35334	4.80621	3.8564	4.29747	3.48982	4.41902	3.37494	0.582482	1.17109	1.49583	1.47963
POLR3F	0.0219143	0.0312987	0	0.0264548	0.0271753	0.0597474	0.246166	0.0656803	0.0566879	0.0174847	0.137443	0.0632762	0.0707053	0.00647796	0.106401	1.95774	0.155602	2.74267	5.17735	5.53273	4.42023	5.66196	4.07543	2.21765	3.92699	1.45421	0.236085	2.81758	1.47528	11.0604	4.20848	6.80768	8.76228	3.72257	2.53655	5.16852	2.07149	0.709869	2.78865	6.66474	3.65289	6.44696	7.43035	10.4202	5.51849	0.943303	0.958568	3.08426	2.22322
POLR3G	0.130849	0.0955173	0.0537341	0.0789797	0.0405653	0.0572556	0.0530774	0.093853	0.0205138	0.0618663	0.0350711	0.0381633	0.0656717	0.0601679	0.0988264	-0.451599	0.287253	0.503885	0.747907	0.867598	0.244378	1.60498	0.535403	1.26529	0.980819	0.964777	0.268504	1.21157	0.519963	1.39614	0.920458	0.354232	1.18699	0.873887	0.090152	1.49838	0.220869	0.235476	0.364412	1.76116	0.504887	0.572293	1.44139	0.817679	0.989502	0.234683	0.0706609	0	0.144604
PQBP1	0.130664	0.14733	0.0698969	0.112076	0.0511681	1.31873	0.857482	1.74088	0.577351	0.362139	3.01591	1.13185	0.998478	2.83587	0.908217	3.74926	0.0421825	18.3923	23.86	33.2888	15.9521	28.4936	23.1348	18.6649	26.2708	25.9788	10.6368	33.354	22.6998	33.1733	22.292	35.2289	23.3224	33.9676	20.7673	63.1339	12.1539	23.8584	18.0196	44.9318	32.6227	36.1603	28.3493	37.2359	35.0102	10.6568	24.1654	36.2327	21.1767
PRKCE	0.00781578	0	0	0	0	0.00710299	0.029631	0	0	0.00779491	0.0254524	0.0230804	0.052956	0	0	3.22361	0.232	0.925506	0.770619	1.31849	0.837505	1.10146	1.48949	1.32876	1.07514	1.72672	0.523244	3.81022	1.02355	1.20435	1.43499	1.23779	1.46028	4.94808	4.62833	4.22889	1.64251	2.90519	5.19892	2.62879	1.96778	4.76056	1.40638	3.67141	3.89646	0.799022	1.63815	1.32718	0.431439
PRKDC	0.0885685	0.0531283	0.044425	0.036658	0.024712	0.0252972	0.255831	0.0813858	0.0606988	0.114074	0.179465	0.263042	0.238814	0.0302953	0.0294877	1.36888	0.203818	4.62635	7.02229	10.1931	6.08676	8.48761	7.69509	3.98717	8.7065	6.03296	2.76316	7.23014	3.60144	9.05328	6.10398	13.4717	9.26524	4.64247	9.37557	6.12376	8.4447	2.06567	4.57409	11.2212	6.44143	6.43271	4.06425	7.63678	4.07317	3.22014	66.718	3.47634	6.19157
PSPC1	0.356174	0.284408	0.235604	0.355458	0.146808	0.923256	0.862701	1.22053	0.645324	0.468248	4.14163	1.73388	0.807032	1.30292	0.868599	2.23452	0.130864	5.89159	6.03807	8.47212	6.63313	9.72525	8.38408	4.42352	10.6745	4.44145	1.85003	5.811	2.04356	9.54498	7.22612	9.68885	7.4223	8.63117	9.51189	8.8801	3.70975	3.50058	8.03002	16.0856	7.9273	11.9993	8.08955	14.8996	11.2941	2.87466	9.17662	4.30947	4.99983
PTPN22	0.0737024	0.0148608	0.0160234	0.00785055	0.00403218	0.0236403	0.368905	0.0179915	0.0122344	0.0415091	0.178834	0.25947	0.281159	0	0.00841998	2.35556	0.25698	11.8453	13.555	27.6429	17.2272	26.4556	13.7704	15.0309	25.3634	4.7575	1.46123	5.82192	2.16161	22.1911	12.0222	21.8393	14.4034	17.607	14.6782	19.1787	8.58414	4.78189	11.8364	30.8736	27.9132	31.4728	17.8462	33.9147	20.0942	3.38247	5.30989	34.276	13.6348
PUM1	0.114841	0.0933646	0.0435326	0.0586533	0.0191707	0.0909872	0.394448	0.179225	0.0914061	0.0916274	0.551919	0.447538	0.307823	0.0705061	0.162988	1.85746	0.126762	20.3261	22.5031	40.916	19.6745	26.7871	21.1131	20.6863	24.3039	9.1649	2.47439	11.9469	5.63109	23.1608	21.1781	35.5138	27.3697	17.7072	10.1886	14.6194	6.78471	5.58005	12.8935	18.9886	28.4279	29.5939	16.5352	28.0484	16.9748	4.62645	12.6657	14.7214	7.20479
PUM2	2.6487	1.79091	1.79162	1.94784	1.72024	3.45583	3.35664	3.40498	4.86672	1.37097	7.68943	9.37952	3.83212	4.10809	3.14725	1.17202	0.111541	14.2024	15.6346	24.8365	14.878	22.6013	16.7147	8.80458	21.9649	7.69211	3.76679	11.9344	4.93743	16.7908	13.992	20.3713	17.0732	14.5669	13.0111	14.5028	9.60687	4.57505	10.5854	17.2394	18.5515	19.866	10.1049	29.4419	19.0919	5.92316	15.3989	7.84752	10.8712
PVR	0.00959156	0	0	0	0.00297355	0.00581122	0.0215486	0.00442265	0	0.00510184	0	0.00755319	0.0433252	0	0	1.80418	0.407015	1.34817	2.10157	2.46562	1.61222	2.38804	2.91405	2.17422	2.22431	0.574391	0.309993	1.3474	0.665887	0.835384	1.65981	5.00497	1.3453	0.802122	1.09038	0.532278	0.679994	0.0621397	1.29452	1.60685	2.48704	4.0935	2.73865	1.17697	1.82784	0.516086	1.14211	0.391285	1.29743
PYCARD	0.328856	0.140904	0.0976681	0.0212674	0.13108	0.08539	1.37538	0.381795	0.174003	0.299865	0.509967	0.443945	0.341046	0.0312464	0.0684301	1.36622	0.324776	88.8056	100.093	115.644	79.8943	82.4279	99.7164	58.8326	91.5149	137.665	32.807	160.151	99.3277	82.621	66.3269	166.259	107.69	243.646	278.784	273.186	84.8709	252.581	192.323	200.149	175.544	294.325	134.977	294.454	238.446	59.3398	159.173	148.554	247.977
PYHIN1	0.08394	0.0959083	0.0465353	0.0354661	0.0884776	0.106799	0.95705	0.0619273	0.0118437	0.0446484	0.174136	0.577284	1.36497	0.0148878	0.00543408	2.24396	0.329085	24.1787	32.2096	51.17	41.453	43.0988	40.2779	28.2694	46.7181	20.8678	7.28602	28.1401	19.1423	78.3569	26.7132	36.3699	29.1346	16.1453	4.19867	27.6165	8.81303	1.87615	18.0939	26.3938	56.9005	24.9725	36.6497	31.2008	17.5577	2.13781	18.4399	43.249	5.84415
RAB11FIP2	0.0239698	0.0205406	0.0110738	0.00271277	0.00557329	0.0190608	0.093398	0.00207233	0	0.0239058	0.0390293	0.0306732	0.0899044	0.0159425	0.00581906	1.32398	0.327077	3.53068	4.12734	6.76688	7.91703	5.27816	4.9487	3.3656	5.62814	2.85147	0.498014	6.67736	0.472751	5.39984	4.72336	6.38768	5.02415	5.49683	5.77808	6.9835	2.98902	2.43127	2.96356	6.97326	6.22219	7.26272	2.99426	9.90391	5.62826	2.25702	2.55567	1.88846	3.36154
RAET1E	0	0	0	0	0	0	0	0	0	0	0	0	0	0	0	Not calculated	Not calculated	0.0749789	0	0	0	0	0.0717019	0	0.0410477	0	0	0.602663	0.368652	0	0	0	0	0	0	0	0	0	0	0.45164	0	0	0	0	0	0.0349212	0.37852	0	0.154925
RAET1G	0	0	0	0	0	0	0	0	0	0	0	0	0	0	0	Not calculated	Not calculated	0	0	0	0	0	0	0	0	0	0	0.374863	0	0	0	0	0	0	0	0.15602	0	0	0	0.20289	0	0	0	0	0	0	0	0.0802846	0
RASGRP1	0.0447093	0.0164199	0.0147538	0.0028914	0.00594028	0.0377296	0.22331	0.00220879	0	0.00764399	0.0577768	0.196158	0.259653	0.00283205	0	2.21625	0.318618	10.6254	16.4647	25.1776	17.231	17.9348	13.9009	12.8752	22.5811	7.53605	2.97842	11.9986	4.71633	22.6793	16.0736	17.3903	18.3915	7.81172	1.604	6.34204	1.08351	0.946544	1.75484	4.44464	6.80935	2.93759	6.02192	6.71081	4.60782	0.567044	1.35033	7.91444	1.77239
RBM14	0.273793	0.188214	0.294679	0.288751	0.167895	1.09373	0.760436	1.4109	1.14409	0.415294	1.60687	1.9144	1.38622	0.813788	1.39655	2.29903	0.00514126	11.453	13.5858	17.3399	12.7747	12.6144	13.3623	11.1254	15.5276	13.8493	4.25075	11.5836	9.03869	14.5738	10.5528	19.8477	18.7443	6.46328	6.10066	16.6192	3.07765	2.83611	8.45785	18.099	16.8218	16.9795	10.0046	15.9215	9.50142	4.04719	7.80862	17.6009	6.17653
RBM47	0.0433559	0.0175989	0.00632526	0	0.00212227	0.0269592	0.169176	0.00631304	0.0160985	0.0364127	0.0495403	0.120395	0.00220871	0	0	1.62153	0.374226	19.8506	16.8122	32.5397	14.6595	22.2374	14.5082	9.82329	20.5079	5.39586	1.76998	4.35192	3.442	7.65924	11.1385	34.3731	20.3641	52.7762	34.0721	25.2631	19.5516	10.3558	32.7201	21.5429	47.6885	42.6611	15.1483	48.5462	27.4889	10.6941	31.4579	10.5563	16.5726
REG3G	0	0	0	0	0	0	0	0	0	0	0	0	0	0	0	Not calculated	Not calculated	0	0	0	0	0	0	0	0	0.256547	0	0.0754805	0.26677	0	0	0	0.199094	0	0	0	0	0	0	0	0	0	0	0	0	0	0	0.129326	0
RELA	0.567858	0.544768	0.359693	0.442997	0.375343	2.24604	1.91063	2.47511	2.13159	1.09991	4.11461	3.92898	2.20205	3.58842	2.18143	2.49794	0.00465969	12.9555	13.5751	21.8371	12.7326	15.7789	14.8948	9.77993	17.6863	16.7516	4.81492	21.3012	8.40755	15.0264	10.9663	23.9079	16.2838	22.1763	19.0675	30.3025	4.7384	17.4922	20.3687	22.8648	23.2423	25.2828	15.4873	31.9371	16.8691	4.82335	20.9335	12.8285	12.4895
RFTN1	0.143086	0.175165	0.0528834	0.0888336	0.057033	0.300942	0.685397	0.288412	0.190354	0.0880686	0.260348	0.60202	0.63313	0.152268	0.0595481	1.65685	0.132166	13.2242	21.6614	29.5005	21.1304	24.1113	17.1853	17.7481	19.392	10.0045	3.7373	13.1698	5.52154	31.5251	18.5836	29.384	21.6694	12.8848	3.52364	11.3273	3.06392	1.78777	6.24274	20.009	14.5377	11.9168	13.5696	18.4044	8.98712	2.33167	8.16624	7.88014	4.02548
RIOK3	24.0976	17.0341	17.9327	19.0878	13.6406	32.5324	33.6457	49.4262	43.4644	13.8641	118.69	78.7922	30.7629	43.5838	56.0835	1.44791	0.106106	43.7161	71.5995	47.5218	37.8595	43.3414	43.2471	53.6067	33.4423	8.87005	14.8111	14.6259	9.35021	38.9761	47.4314	43.0662	40.6965	33.1457	37.2441	25.9728	53.9592	16.2309	30.1204	33.8995	49.329	41.573	95.865	45.1712	21.8057	48.7143	18.4107	16.5098	19.7908
RIPK2	0.159337	0.0928483	0.0588896	0.11541	0.0296383	0.144806	0.316803	0.216001	0.0584534	0.259343	0.622663	0.426615	0.308454	0.0734768	0.0928358	1.46561	0.1548	11.8177	9.07097	25.7605	20.569	19.2215	15.1035	7.89447	21.2432	8.20086	1.55961	8.28558	4.02248	17.2082	14.0421	23.3708	16.8514	97.5389	24.819	25.049	5.09942	9.16661	28.6813	25.2806	29.8355	34.3839	15.9232	47.6579	22.166	6.30996	13.707	62.791	12.8558
RNF135	0.225694	0.245476	0.12031	0.149327	0.0807333	0.252444	0.804451	0.570366	0.385813	0.373997	0.420886	0.85447	0.66377	0.277127	0.244451	1.56092	0.0443106	27.6782	28.579	40.4645	35.1056	37.9844	36.7779	17.0241	34.3131	33.5925	10.2601	50.0994	15.9425	34.3706	24.4559	58.6378	37.5069	228.601	87.2524	146.219	46.1554	113.839	148.069	135.377	115.575	200.377	69.3987	160.974	132.042	30.733	54.044	43.5036	62.0077
RNF185	0.0735075	0.0629913	0.0156737	0.0255974	0.0052589	0.0719425	0.776492	0.379354	0.175522	0.108275	0.163679	0.641197	0.333859	0.105302	0.280031	3.05186	0.0963119	19.2052	24.1105	31.0693	21.6415	24.2248	21.7704	11.4327	27.5367	10.8174	5.56073	17.8924	7.67264	24.245	19.8324	41.1582	25.1064	35.0217	28.5755	44.5804	13.9159	14.6714	44.7749	48.2672	53.0568	62.3099	30.1708	63.14	34.3661	8.1233	38.0069	25.3622	20.0776
RPS19	2.36594	2.58742	1.83735	1.30566	0.948286	7.88395	10.1372	7.90924	6.52953	3.91023	5.89068	5.95316	7.57358	13.4031	5.08728	2.03779	0.00617861	280.358	310.134	403.78	179.015	276.308	337.154	248.454	482.613	483.121	181.853	693.974	399.256	606.905	314.843	422.389	385.618	193.398	116.423	496.515	128.51	101.246	123.85	403.939	181.969	224.495	205.108	272.824	372.658	70.4103	114.126	327.299	143.814
RPS6KA3	0.371986	0.398887	0.419066	0.248543	0.170208	0.383257	1.17145	0.298558	0.419611	0.487251	1.3647	1.04954	0.968496	0.412793	0.314863	1.09453	0.154488	12.111	12.9619	19.0936	10.5325	13.4002	12.3289	6.55846	14.3047	7.09921	3.8207	13.4558	5.48637	13.7537	10.0752	14.8915	12.1056	25.6083	25.3234	19.421	11.403	9.31759	8.6641	19.7336	9.94752	20.7956	9.00484	27.5828	21.2151	5.95104	16.1698	12.915	10.3635
RSAD2	0.0330308	0.0743015	0.0877446	0.0224294	0.0307204	7.74102	0.43829	9.09258	1.53799	0.184479	13.637	13.8705	1.56261	6.70057	11.3385	5	0.0718345	10.0646	6.11234	10.064	8.24482	38.7526	13.9809	105.367	9.19191	7.3375	1.50599	90.983	2.03256	9.62637	10.4038	29.5759	72.3972	929.783	306.869	143.369	2.92715	216.387	1559.24	62.7316	1917.43	408.871	207.585	402.213	286.713	10.7525	9.39134	159.172	21.7322
RTN4	3.55948	4.73757	2.09589	3.55218	2.30343	8.09116	14.769	12.8636	12.8602	11.0298	19.5773	19.9493	11.3216	13.0245	10.3923	2.04254	0.00229181	13.0179	19.0371	27.5803	30.5268	20.119	13.9402	14.628	21.2503	9.44663	3.12969	9.1807	5.40788	19.5812	14.3795	23.5939	15.0381	41.5495	40.9045	38.2105	17.2523	14.3866	28.0401	38.7079	38.7645	47.9304	19.2359	59.751	38.6253	10.6419	30.4635	22.266	22.3451
S100A14	0	0	0	0	0	0	0	0	0	0	0	0	0	0	0	Not calculated	Not calculated	0	0	0	0	0	0	0	0	0	0	0.218107	0	0	0	0	0	0	0	0	0	0	0	0.118048	0	0	0	0	0	0	0	0	0
SCIMP	0.0917696	0.00786407	0	0.0124631	0	0.00834004	0.0966429	0	0	0	0.0697319	0.0505869	0.0222067	0.00406911	0	0.166257	0.912162	20.1965	31.2625	33.9007	21.0324	27.7088	33.2036	28.7518	27.3952	17.6454	6.67334	36.4459	12.9158	37.1662	24.1406	44.3274	27.52	14.1019	15.4781	23.1627	9.92166	5.61837	30.8137	14.8299	38.2426	61.4006	23.3095	23.859	36.944	5.82658	7.05821	11.175	8.6529
SFPQ	0.638582	0.445886	0.230673	0.283136	0.217524	1.70521	2.24939	3.52066	1.39418	0.798848	7.75914	3.16623	1.91536	2.73829	2.30434	2.92346	0.0698965	21.0391	25.0094	41.672	27.5897	36.905	26.4777	24.8756	35.0027	14.9546	3.99181	15.0543	9.15519	37.3602	28.7995	44.7076	32.0176	22.8282	18.5113	31.0314	7.89137	8.8488	18.5596	35.66	34.7151	37.8602	23.6669	34.1412	21.9097	9.10603	14.8859	22.5613	11.5267
SH2D1A	5.71637	4.13386	1.70285	7.14861	0.703657	0.0822746	0.615613	0.250461	0.0593064	1.37755	0.781499	1.1814	1.58982	0.544782	0.169543	-2.54454	0.0150581	12.6999	18.5915	39.405	14.1519	34.3108	15.9312	12.5249	35.3358	5.93427	2.50791	8.31412	8.81536	35.2219	13.8786	18.6307	12.2646	4.76561	0.721754	8.03576	7.33506	0.188521	8.11655	5.7999	17.2463	8.52047	8.00088	9.27394	10.3865	0.487112	1.13142	6.806	3.47309
SH2D1B	0.258093	0.125528	0.0837876	0.05684	0.0648755	0.0507146	1.5397	0.0578948	0.0885802	0.00556548	0.262495	0.664661	1.53265	0.0247437	0	1.84299	0.374196	19.1391	31.2585	43.131	30.4613	78.1025	23.3888	35.8311	12.9704	8.80612	3.83252	13.7019	8.27656	39.0691	20.2705	53.8758	17.9174	29.6958	2.24919	31.6869	6.2169	0.338934	29.9782	25.9965	71.4116	16.6481	21.6596	25.197	20.5091	0.638051	16.3747	78.8808	2.49765
SIN3A	0.15656	0.152945	0.163464	0.133244	0.10047	0.391276	0.498579	0.555499	0.30816	0.17363	1.80258	1.20946	0.43795	0.537308	0.443928	2.16952	0.122592	4.48556	5.66453	7.53526	4.22369	4.7437	5.64729	4.70547	6.05992	3.42843	1.25052	4.05942	2.6481	5.12913	4.13328	9.21211	6.15507	4.88525	2.17459	4.71957	1.43499	1.3769	1.81115	6.12529	4.12115	3.94091	1.60183	5.21106	2.86631	1.77745	5.10191	1.97353	2.42919
SLAMF6	0.198798	0.0425894	0.0262408	0.0642825	0.00660331	0.0129049	1.77055	0.108034	0.0250447	0.0906367	0.652533	0.782751	1.19577	0.0629631	0.0620506	2.81465	0.265578	29.1594	50.6463	63.4555	38.5591	53.281	44.0041	36.8585	56.8938	18.8228	7.80182	30.6314	10.7095	68.2591	34.0723	63.0108	61.9347	18.9815	10.7422	39.9777	13.1231	5.51971	28.6651	39.0867	54.8349	40.0241	36.7857	37.1904	28.7033	2.94157	25.725	40.7524	3.30488
SLC15A3	0.125803	0.0128339	0.00276761	0.0108477	0.0111432	0.00816642	0.181692	0.0435056	0.0105658	0.0549665	0.125722	0.115579	0.0144963	0	0.00581728	0.778375	0.533968	3.78912	4.28016	5.46546	4.25938	3.84132	5.80756	2.25517	4.92548	8.44997	3.08397	8.45111	12.1932	4.67574	3.45136	7.68111	7.03542	6.59887	6.94643	5.9484	1.80499	12.8948	5.45752	10.8851	5.32572	7.40942	3.59914	12.2899	7.9913	2.1274	10.2632	5.517	9.6704
SLC15A4	0.0606144	0.0244436	0.026356	0.0161412	0.0132646	0.00648077	0.399521	0.0197288	0.0150928	0.110948	0.227067	0.292012	0.300256	0	0.00692477	2.29069	0.240334	13.5109	9.88433	22.906	16.0739	38.9176	19.8533	25.1132	51.3255	9.97211	2.81506	9.90723	5.33327	21.8098	18.7588	54.1222	20.3548	50.5973	24.2982	46.0892	21.2877	17.1342	31.9051	71.7897	32.3668	42.2386	17.8161	62.894	35.5998	5.58281	29.3211	7.15643	16.5544
SLC46A2	0.0395466	0.00677778	0.00730805	0	0	0	0.0399807	0	0.00557993	0	0.0343426	0.0186853	0	0	0	-0.121683	0.934042	20.2393	14.1502	22.6009	10.5692	15.9394	16.2528	8.78833	16.1075	7.98803	2.00847	10.2822	2.69557	19.2883	15.2226	25.871	21.7565	5.27084	6.17956	7.05411	4.76621	0.999202	5.94737	6.17667	23.5664	22.9078	18.9605	16.4992	18.733	6.38356	3.45966	2.85553	4.05922
SPI1	1.56736	0.761653	0.273747	0.346117	0.257769	0.599299	6.52186	0.892367	0.788863	2.10457	2.78724	3.13836	0.878807	1.01704	0.742444	1.60218	0.256236	70.6072	86.3646	104.895	101.59	91.9233	79.8748	46.8871	103.905	94.9442	18.4444	48.1271	39.7493	54.1688	58.4494	207.707	108.158	523.301	374.178	375.385	87.8879	510.624	286.019	324.107	326.645	402.493	171.858	429.368	210.747	81.1457	410.657	161.585	250.663
SRC	9.36843	5.44767	6.09112	8.17645	5.97695	19.0114	23.2668	33.8784	36.3513	11.4646	39.8122	92.2919	21.7247	24.5311	19.0377	2.19631	0.0985805	2.83809	3.17017	5.76992	3.02479	5.09758	4.81203	2.70872	2.36396	3.43947	0.487099	4.8875	2.70142	2.56474	3.33965	6.79341	4.88407	1.79606	1.57005	2.09693	0.0610567	1.23029	8.31663	3.21632	2.86816	3.42844	2.63578	1.47952	0.964214	0.648752	3.0765	0.258231	3.3998
STAT5B	3.16159	2.99993	2.32245	2.78023	3.48966	5.20984	9.74351	8.20432	11.7228	9.19849	11.8891	16.4072	9.84599	9.05304	7.9958	1.75027	0.00346005	45.761	48.1376	73.0023	31.977	61.456	43.5101	24.4185	55.2183	30.7612	8.51502	20.6578	16.3414	40.4763	41.0678	103.52	55.0402	170.685	106.247	72.8162	44.7791	45.4825	54.2312	78.9328	95.0062	117.731	44.5306	126.322	71.7874	21.8019	70.7139	33.9118	51.2888
STING1	0.0772056	0.0731246	0.00375455	0.00367903	0.00377922	0.0332359	0.736029	0.132092	0.15767	0.178315	0.388162	0.463985	0.841693	0.172969	0.0591882	3.29146	0.12445	22.134	28.8234	42.3045	22.7444	23.5075	24.758	24.7958	39.9631	26.4188	4.85914	31.463	15.1822	42.333	27.321	34.0329	32.9202	17.7767	24.7432	36.7241	9.65063	10.5631	26.8414	26.8945	45.4944	66.2703	29.8275	42.0399	36.9757	13.7961	20.9736	15.4412	12.052
SYK	3.13964	3.226	2.27167	2.51058	1.90724	5.6182	12.4783	13.332	8.82297	11.2471	13.9899	30.5471	10.3991	7.49329	8.91745	2.23415	0.0446238	72.24	92.0809	118.166	83.7644	87.016	99.6759	52.3273	89.7233	84.5451	22.098	77.3289	30.6557	55.457	64.5834	172.231	103.712	183.278	174.194	168.522	65.8696	86.5316	140.715	196.174	180.53	256.655	96.0516	249.139	162.44	56.7605	123.638	82.9166	120.949
TBK1	0.189405	0.225137	0.149602	0.0857429	0.0852368	0.480302	0.555922	0.739522	0.301729	0.25349	3.3272	1.39289	0.443542	0.658318	0.52804	2.5618	0.206049	10.6054	9.02751	19.0575	10.0747	13.7983	10.5638	10.2018	12.9645	2.53649	0.959117	3.27315	1.50387	8.69844	6.94337	15.5749	9.24747	28.9326	18.1852	16.5292	11.8809	4.05231	19.2782	18.5423	30.0865	26.544	14.7194	35.5652	15.2819	4.3559	9.4875	6.80449	8.18561
TICAM1	0.276855	0.156084	0.249077	0.184699	0.155849	1.03291	0.871603	1.60244	1.55227	0.249958	2.23025	2.08265	0.853296	0.878697	2.05878	2.71335	0.0151057	2.86175	2.99834	4.66544	2.09412	4.77441	4.42698	4.86607	3.77848	3.14845	1.00915	4.68368	2.62097	3.70968	2.44468	5.19225	4.57558	7.02581	3.93041	6.58454	0.332047	5.31009	5.43629	8.11197	9.91797	10.2338	4.07383	7.59911	3.02475	0.470418	1.54032	6.46447	2.86959
TICAM2	0	0	0	0	0	0	0	0	0	0.00457785	0.0124565	0.00451828	0	0	0.00557161	5	0.268255	0.497138	0.426338	0.671616	0.405057	0.485155	0.412022	0.522565	0.6169	0.445748	0.0794726	0.327867	0.0362118	0.192201	0.290603	0.698977	0.468438	0.314885	0.0711559	0.409379	0.145275	0.167273	0.298688	0.310545	0.358651	0.8202	0.409562	0.484038	0.273351	0	0.0418288	0	0.650566
TIFA	0.0366475	0.0471068	0.0380942	0.0580657	0	0	0.219983	0.0221787	0.0387816	0.0292397	0.185646	0.0793629	0.133021	0.0284369	0.0222419	1.07659	0.359976	7.22387	9.21669	11.7968	5.26678	13.2667	9.99531	4.78409	12.3134	2.11308	1.64973	4.35192	1.9949	7.36578	5.07539	10.0731	10.2419	54.95	12.8961	22.7433	5.42822	8.9479	17.7795	11.8303	25.8986	17.7663	11.3086	32.5678	17.2101	2.09511	3.00566	13.3431	8.36529
TIRAP	0.238887	0.311719	0.170562	0.211371	0.237326	0.434202	0.649516	0.73976	0.41367	0.76673	0.726868	1.11161	1.09833	1.21812	0.527216	1.7159	0.0105163	4.4533	3.44462	5.79444	3.66861	4.82035	3.44892	2.07681	5.49406	2.95254	0.601611	1.66757	1.43916	5.67438	4.81222	10.8471	7.36497	4.25659	5.35286	7.23104	3.13424	1.71473	2.26108	7.09449	4.37417	6.95132	4.52141	8.45261	3.62123	1.6067	2.37484	1.66114	3.40201
TLR1	0.0730526	0.00736488	0.0277938	0.00389067	0.00799326	0	0.33307	0	0.00606327	0.0445717	0.273661	0.206423	0.0415941	0.0381081	0	1.97383	0.329413	76.6757	75.1354	123.119	59.2653	116.123	93.5963	53.9317	87.6224	36.6812	11.5868	38.3683	13.669	68.0306	55.8538	143.727	106.088	253.96	172.241	127.063	127.932	57.9834	135.067	73.8287	140.186	178.144	77.0691	258.181	185.629	36.4167	68.138	29.3984	75.3432
TLR10	0.0046222	0	0.00427083	0	0.0128967	0	0.0895649	0	0.00326091	0.0258152	0.0735894	0.0837178	0	0	0.00448846	2.68596	0.298078	3.92482	6.05011	2.73708	9.55629	5.04833	5.28524	1.43132	6.46063	3.50115	1.62191	6.76828	2.62549	3.22059	4.59437	8.67162	7.46035	7.6101	7.50929	6.98064	3.48757	3.97524	6.20269	5.07495	5.90696	5.86056	4.59168	19.2842	11.388	1.44248	1.78595	2.17789	2.37221
TLR2	0.183118	0.0224172	0	0.0101506	0.00347569	0.023774	1.19956	0.0180933	0.0395473	0.17592	0.484096	0.559151	0.0614934	0.0198846	0.0108869	2.56422	0.328686	70.8262	67.2431	129.098	73.7962	100.698	85.8557	59.8132	84.663	45.6181	10.3699	38.1721	12.477	37.2556	69.1104	145.116	70.5975	709.863	532.98	357.211	178.06	112.6	458.305	329.119	382.924	548.391	134.692	452.67	250.734	74.701	526.826	55.9125	99.0201
TLR3	0	0	0	0.00262483	0.00539262	0	0.0293093	0	0	0.00925235	0.012588	0.011415	0.00561226	0.00771286	0	2.24269	0.275275	0.452148	0.662829	0.638783	0.204667	0.490277	0.352315	0.264041	0.531734	0.154844	0	0.579825	0.585506	0.932305	0.440506	0.388496	0.0364141	0.0454585	0	0	0	0.0704327	0.0670759	0.0896639	0.664469	0.288299	0.103471	1.045	0.0394624	0.0623959	0.211352	0.0354804	1.02075
TLR4	0.0675482	0.0151003	0.00135681	0.00398855	0.00136572	0.0066726	0.330315	0.0172659	0.0113956	0.0749833	0.180654	0.141077	0.0142135	0.00651113	0.0142595	2.15751	0.326522	16.939	16.3334	28.594	19.9188	18.4801	13.5543	9.31727	13.6152	5.26911	2.48142	5.25495	1.78867	8.75587	9.49202	34.2038	14.0361	100.817	64.6582	43.3062	42.1625	21.3124	45.2462	39.319	72.0144	90.1265	19.8895	77.4478	47.802	10.4295	35.2847	24.1535	19.8661
TLR5	0.0403392	0.00648153	0.00931817	0.00684804	0.00937939	0.0114564	0.131692	0.00348756	0.00533604	0.0362084	0.0218944	0.0774307	0.0317246	0	0.0171378	1.21665	0.402645	4.57289	6.3119	5.24269	4.42429	6.92851	4.01093	3.53619	6.76094	4.79878	0.744992	4.68227	2.95964	5.08426	5.29935	9.38316	5.71599	77.7416	67.6462	54.9857	24.9598	28.7638	31.3392	27.662	34.7238	71.2042	17.3669	57.1373	65.5311	12.5754	9.74153	12.697	17.092
TLR6	0.0226139	0.00276839	0.0149249	0.00584987	0.00600918	0.00293594	0.130641	0.0201097	0.00683738	0.0257755	0.100529	0.0330722	0.0218888	0.0057298	0.0125484	1.78708	0.317885	9.46105	9.21419	14.1918	5.88087	12.816	11.4388	4.0996	7.66202	11.5764	2.1926	9.06873	4.73025	8.67913	6.17679	17.1985	12.1732	36.5736	25.5209	21.2637	14.9688	16.1052	17.3595	10.0915	15.1678	24.0143	10.6654	26.337	29.067	9.78633	7.04195	2.01639	13.5146
TLR7	0.0412346	0.00321231	0	0	0	0	0.0126325	0	0	0.00299087	0.0189894	0.118078	0	0	0	0.78046	0.748848	4.61213	5.74225	10.2729	2.28723	7.2903	8.32415	7.26066	6.97027	2.439	0.294226	11.0317	1.96365	3.36533	3.58363	8.92783	6.23866	3.08589	0.69733	6.50825	0.379653	1.11107	10.2993	3.10132	16.4805	4.03064	3.61235	3.65113	4.51577	0.584924	0.437252	2.15621	0.738224
TLR8	0.111971	0.0230286	0.0124151	0	0	0	0.599964	0	0.00947935	0.110779	0.136132	0.176351	0	0	0	1.80847	0.464915	20.3608	22.5283	37.5933	15.3353	28.9088	22.2172	14.114	17.761	7.22009	1.94383	8.66985	3.95743	14.4633	17.5523	39.6399	23.009	100.99	95.0932	58.7469	37.0147	28.1606	49.8702	42.7689	60.4106	106.951	21.8201	90.2364	65.8432	13.7847	26.4155	19.4042	28.6528
TLR9	0	0	0	0	0	0	0	0	0	0	0.00729152	0.0119016	0	0	0	5	0.402181	0.203702	0	0.0693768	0	0.141995	0.0834855	0	0.350486	0	0	0.0359849	0	0.0675038	0	0.0613727	0	0.0394972	0	0.179725	0.178579	0.0734357	0	0.0389528	0	0.281804	0.179805	0.193183	0.0685748	0	0	1.72635	0
TMEM126A	0.120472	0.120443	0.0556571	0	0	0.109486	0.372152	0.0138874	0.0566613	0.144181	0.116244	0.442726	0.349827	0.0534181	0.0194978	1.50035	0.265413	4.05936	9.75515	18.8025	5.87247	10.0453	9.64941	9.02162	21.8423	6.33705	5.00604	14.0552	2.66118	14.9318	8.64416	17.8562	6.68327	10.7045	10.0849	26.8616	14.7432	4.39026	10.801	20.6482	12.6904	33.6946	20.0656	22.1745	40.3133	4.75359	4.09862	21.2558	15.9365
TNF	0	0.0597398	0.0214712	0.0210393	0.0324184	0	0.00978869	0	0.00819698	0.268838	0.184982	0.0274489	0.0562313	0.0824299	0.0451307	1.34257	0.404809	9.1947	13.2823	17.1205	4.62857	9.98828	7.31668	5.50269	12.7129	5.02101	2.14579	11.619	1.61326	8.01779	6.84107	12.8098	12.9885	1.82186	2.66572	4.97403	2.53	0.95974	7.66146	9.61262	11.1363	9.46007	10.7819	18.4454	6.08898	0.375101	2.96466	1.77746	6.65642
TNFAIP3	0.298752	0.123018	0.064529	0.0562053	0.036085	0.119886	0.696242	0.450831	0.0958027	0.287893	6.04796	1.70183	1.8214	0.502346	0.233593	3.36927	0.31391	14.7468	12.3525	17.5519	9.46937	15.146	15.1311	10.177	11.4842	7.57327	1.68388	8.53583	4.70153	16.4542	14.419	24.0348	14.4007	86.7239	19.4633	33.4272	8.21265	14.6293	46.1858	41.0693	42.6038	30.0708	11.2859	35.4096	23.3697	4.07087	21.8647	24.929	8.08073
TNIP1	2.53424	1.69581	1.58904	2.00805	1.41481	10.7479	13.1987	19.0224	17.2662	6.34251	17.3191	17.6165	18.324	25.5211	24.828	3.20277	0.00216496	13.9777	14.2544	14.4371	11.6082	15.5332	13.5155	11.7908	16.2835	14.7073	5.81149	14.9767	14.295	14.4757	10.6537	20.8894	16.0002	43.7217	25.7732	39.0211	7.83966	45.1011	21.2967	37.9666	28.868	33.8028	18.318	40.859	25.1275	10.3219	21.9348	31.5505	36.8749
TNIP2	1.53649	1.20957	0.57059	1.40444	0.697412	4.149	5.04778	13.2762	9.44457	2.61605	16.9979	8.64915	6.02712	11.1288	19.739	3.16314	0.0282062	20.9779	21.3464	35.3834	16.8304	24.2953	22.8225	13.4358	23.8989	17.2055	4.44649	22.0025	10.0684	27.3849	14.8939	37.7494	19.7145	39.251	35.1467	41.8755	21.071	24.1117	29.0008	24.954	39.0097	53.6883	28.3813	51.0816	37.8763	8.74193	21.4917	25.1022	24.0419
TNIP3	0.00520044	0.0133693	0.00480511	0.0094169	0	0.00945234	0.0525754	0	0.0550328	0.0290447	0.0150537	0.0450478	0.0503367	0.00461181	0.0100999	2.04824	0.139468	1.32174	0.594496	1.82621	0	1.28255	1.14907	0.820975	0.986722	0.429266	0.0960427	2.41451	1.70672	1.39365	1.02066	0.538505	0.979802	0	0.032247	1.14407	0.605697	0	0	1.40735	1.08357	0.61412	0.649629	0.478604	0.283152	0.195871	0	1.33655	0.279311
TOMM70	0.130539	0.0855431	0.0638555	0.041714	0.0535625	0.471049	0.371982	0.459403	0.409006	0.0796462	1.0197	0.752841	0.557441	0.207694	0.488408	2.6824	0.0274785	5.72184	9.72176	12.1343	13.2814	8.9278	6.85032	7.41321	11.2914	3.98946	1.02815	6.74642	4.96747	14.9963	6.56302	11.8101	8.84924	2.73922	5.09478	7.60186	2.91636	1.58571	3.48663	7.8372	6.47987	9.35424	5.6868	12.5143	8.72769	1.26016	2.23922	5.52111	2.84112
TRAF3	0.0352771	0.00806139	0.00434604	0.00212931	0	0.0213732	0.095105	0.0439187	0.0132734	0.0206406	0.11403	0.0518561	0.0341458	0.0396265	0.100485	2.42345	0.0853263	3.53206	4.59733	5.39244	2.81064	4.4578	4.91064	2.21335	7.49661	4.52203	1.56361	4.93883	1.30618	5.32563	4.15415	7.59237	5.71596	6.63782	1.70622	6.8379	1.60776	2.52542	2.4894	4.63698	5.25962	3.30346	5.31607	6.65552	4.00158	1.20215	1.52593	6.33212	2.06312
TRAF6	0.0527644	0.0513816	0.0310248	0.0369152	0.017845	0.154756	0.165689	0.321814	0.0558371	0.0841977	1.18024	0.443841	0.178753	0.265864	0.172345	2.9926	0.198502	5.15365	6.2923	9.47917	5.28514	9.32878	6.95542	7.93655	10.1024	3.38882	1.16271	3.90597	2.92142	7.96992	5.90671	9.9633	7.30528	9.23256	7.30211	6.30309	3.58285	2.37733	9.26698	9.4391	14.4089	14.0122	5.17882	17.1431	7.75358	2.10348	5.9973	5.22473	3.66407
TREML4	0.0289158	0.0123895	0.0066794	0.0261802	0	0	0.0304513	0.0449989	0.0305996	0.00576771	0.0209256	0.068312	0.14694	0.0384642	0.00701977	1.40748	0.328913	0.208784	0.0826386	0.199101	0.0364528	0.662194	0.559047	0	3.97766	4.42265	0.834408	1.13599	0.22812	0.145295	0.366136	0.220163	0.136199	0.170027	0.627554	0.0859641	0.109821	0.842999	0.0836273	29.121	15.1628	0.943525	0.645018	0.997934	0.541199	2.64494	1.15942	0.884708	0.34512
TRIL	0	0	0	0.00354956	0	0	0	0	0	0	0	0	0	0	0	-5	0.26304	0.181168	0	0.0539892	0	0.0552503	0	0.0476084	0	0.266503	0	0.47606	0.197945	0	0	0	0.0492429	0	0	0	0	0	0	0	0	0.0243667	0	0	0	0	0	0	0
TRIM15	0.0388066	0.0332548	0.00717132	0.0702706	0.00721843	0.00705351	0.0261551	0.0429448	0.0109511	0.154812	0.0561668	0	0.0150249	0.371673	0.0226103	1.1743	0.516491	0	0	0	0	0	0	0.282751	0	0	0	0.443508	0	0	0	0.0945511	0	0	0	0	0	0	0.404038	0.0600109	0	0	0	0	0.0528233	0	0	0	0.32422
TRIM25	0.145695	0.0826481	0.0303368	0.059453	0.0438956	0.158517	0.627558	0.413013	0.270719	0.175186	0.775176	1.53677	0.252252	0.280245	0.462299	2.77376	0.119517	13.2876	15.1305	22.2822	8.34022	17.6695	20.4601	9.04564	16.5474	21.6812	5.14458	21.7079	7.04536	9.29365	10.7831	27.2485	18.6222	120.26	82.1355	45.1563	25.6667	50.9405	45.6261	30.3208	71.0047	60.0203	22.2525	59.5986	67.5263	12.3773	41.08	61.9682	34.4723
TRIM3	0.043319	0.00989911	0.0026684	0.00261472	0	0.0104982	0.0900223	0.0239692	0.0122244	0.0230418	0.0355287	0.0409356	0.111813	0.0281716	0.0757181	1.94954	0.151927	0.750677	1.27103	1.37207	0.509697	0.651186	0.590248	0.631258	0.456626	0.266427	0.333343	0.969529	0.309852	1.47046	1.13359	2.09332	0.743615	0.430193	0.752117	1.6656	0.233989	0.336775	0.651471	1.07182	0.962778	1.2026	1.11662	2.30343	0.805863	0.233084	1.38955	0.477141	0
TRIM41	0.10653	0.0756396	0.0885882	0.118497	0.10757	0.322254	0.528239	0.345248	0.565814	0.465051	0.729078	0.94796	0.683495	0.43187	0.286697	2.41673	0.00586454	0.46591	0.330548	0.691602	0.199527	0.729204	0.638898	0.600624	0.683383	1.04191	0.302138	1.48925	0.739574	0.89724	0.462478	1.01968	1.05134	0.501122	0.585077	0.723894	0.177251	0.547199	0.589781	1.04727	0.486214	0.964789	0.307792	1.14381	0.84933	0.262033	0.876482	0.754315	0.862784
TRIM5	0.0981238	0.0355748	0.034871	0.0375865	0.01053	0.102894	0.378363	0.328894	0.343464	0.177657	0.26219	0.50226	0.343379	0.170688	0.326167	2.76015	0.0055014	5.84237	5.28501	10.3684	3.90132	7.65881	5.39941	7.65357	6.3969	1.90578	1.25458	6.22714	1.28621	5.03162	6.02114	10.4825	8.53258	30.1507	17.3876	12.252	1.29956	9.49887	35.0146	6.7991	46.4475	17.475	10.1921	24.5733	7.98825	1.11686	7.40111	7.08981	6.39625
TRIM56	0.574507	0.297191	0.286456	0.436106	0.31766	0.552357	1.23659	0.603303	0.871166	0.350771	1.31698	2.49379	0.978232	0.445794	0.583397	1.3026	0.160003	10.2794	13.2653	21.0212	7.52519	15.7362	15.974	10.4436	17.7467	18.6678	5.75792	23.6586	13.3207	17.9307	11.322	24.912	18.0622	57.2912	36.6559	37.2627	6.13783	21.8468	30.1203	19.3936	41.1305	34.5532	17.3268	41.4277	30.6011	5.53213	23.5082	22.2186	15.0623
TRIM6	0	0	0	0.00445307	0	0	0	0	0	0	0	0.0232388	0	0	0	1.38366	0.711048	0.0568205	0.281126	0.40639	0.843252	1.62887	0.326023	0.776447	0.311068	0	0.0454167	0.526973	0.0620826	0.395418	0.186832	1.07851	0.339775	1.31106	0.945436	1.54992	0.0996253	0.286777	5.97427	0.532408	5.32898	4.58535	1.02399	3.47028	1.20508	0.317568	0.358563	0.872801	0.792486
TRIM62	0.107878	0.0672323	0.0906154	0.0621548	0.0729686	0.298575	0.227213	0.200099	0.245617	0.06651	0.71681	0.536741	0.265792	0.160895	0.185704	1.85689	0.101121	1.41623	1.14914	3.74776	1.21161	1.38209	3.27748	2.73914	2.45002	1.0238	0.928233	1.19087	1.11411	2.3982	2.2973	5.0776	2.61761	3.03709	1.58111	2.65316	0.993246	1.35808	3.17666	0.796201	2.24776	1.76765	1.40009	4.51279	2.63649	0.765139	2.50237	0.540104	1.17051
TXK	0.163127	0.110867	0.0415796	0.0865792	0.0523159	0.0869051	0.199039	0.198418	0.047621	0.0493684	0.700163	0.885927	1.00726	0.159628	0.180256	1.9511	0.243908	21.7048	28.165	34.936	36.3923	29.4102	23.7081	31.1486	24.6188	21.577	6.0253	25.8353	14.4491	57.735	32.2295	50.8808	38.2236	10.1432	5.61567	27.1244	8.14668	2.4052	18.6109	16.7014	29.77	21.5361	18.5037	21.6995	21.2859	2.39104	14.6399	22.9932	5.50524
TYROBP	3.39629	1.28942	0.476675	1.26503	0.279887	10.1778	20.989	5.9618	9.7965	5.14516	4.88451	6.72016	11.3394	6.06187	3.632	2.6587	0.0441157	1428.15	1539.37	2087.81	1175.21	1745.5	1899.71	916.355	1678.45	2960.42	757.643	2722.74	2032.66	1265.59	1084.64	2851.59	1835.69	4265.6	4088.8	4531.21	1861.37	4119.54	3051.29	3886.36	3247.62	4418.84	1992.92	4924.89	4020.56	1213.04	4777.41	4296.09	4496.42
UBE2K	3.1917	3.33177	3.42899	3.31571	2.11081	8.3085	4.18563	6.38829	5.1938	2.66065	14.4114	7.40091	4.13491	9.71626	5.99402	1.15292	0.0984531	8.58769	10.2188	17.0526	9.86928	11.1919	9.39744	9.09548	11.9975	7.05425	1.99842	11.6679	4.062	11.1203	9.07879	10.9586	11.5115	19.6527	11.2492	19.4249	6.89957	5.83388	13.5413	20.2258	17.7236	25.7089	12.9855	24.5646	18.1875	6.25774	7.32623	11.5618	11.545
UNC93B1	0.25363	0.00944979	0.00509455	0.0249604	0.0102561	0.075163	0.729296	0.0953384	0.00388986	0.0967821	0.458865	0.638266	0.202802	0.0488961	0.117792	2.02356	0.258004	36.2442	45.4136	56.8715	50.5746	50.9347	52.0207	59.2896	57.5388	50.4385	9.52092	56.6341	17.1209	51.9746	38.2239	110.158	71.1247	214.411	164.52	105.497	32.2767	145.822	216.677	105.003	206.984	183.58	75.5341	165.931	118.507	26.4335	82.081	25.8445	51.9226
USP15	0.343382	0.350182	0.256049	0.251807	0.163417	1.07763	0.724079	1.74235	0.523463	0.548745	6.10997	1.89127	0.69098	1.66504	1.34158	2.57941	0.190724	23.2393	19.8681	37.0834	23.1024	27.7689	23.9541	12.8693	25.1911	9.69181	3.91716	10.5569	4.47377	18.7407	17.074	34.1933	20.9536	117.927	69.7857	49.1916	38.7685	16.0066	47.6163	34.9037	57.5659	62.2727	26.082	79.7285	57.695	17.0391	45.3091	17.2214	29.4437
USP17L2	0	0	0	0	0	0	0	0	0	0	0	0	0	0	0	Not calculated	Not calculated	0.117925	0	0.14057	0.154419	0.21578	0	0	0	0	0	0.218735	0	0	0.0646248	0.373056	0.256424	0	0	0.182077	0	0.0495979	0.649469	0.157851	0.0708956	0.0634427	0	0	0.0694724	0	0	0	0
USP27X	0.114126	0.021733	0.0351499	0.0861072	0.0235873	0.270818	0.154906	0.206107	0.0984064	0.0455283	1.1012	0.359487	0.110466	0.179925	0.350941	2.35784	0.218556	0.219743	0.724801	0	0.0639436	0.0446764	0.280186	0.38497	0.0801999	0.369428	0.468376	1.72096	0	0.679648	0.0802819	1.46756	0.0796374	0	0	1.28175	0.128428	0.0308072	0.146694	0	0.088072	0.315254	0.339437	0.583507	0.302064	0.0682297	0	0	0.227022
USP29	0	0	0	0	0	0	0	0	0	0	0	0	0	0	0	Not calculated	Not calculated	0	0	0	0	0	0	0	0	0	0.0231166	0.0357631	0.157997	0	0	0.0609944	0	0	0	0	0	0	0.0579206	0	0	0	0	0	0	0	0	0	0
VAV1	0.366322	0.178272	0.0793952	0.0859873	0.0672984	0.135632	1.44785	0.262749	0.165909	0.339183	1.20767	0.740767	0.739791	0.308816	0.105399	1.81075	0.195598	21.2384	23.7301	36.0912	21.5281	30.7519	22.7334	11.3957	28.2311	26.4827	9.39624	22.1281	13.0726	18.6643	18.0097	39.1171	25.1361	62.4749	42.3731	53.6455	17.7029	39.0487	33.9282	52.592	49.4401	59.2808	25.7452	76.34	33.8271	13.5783	33.4647	45.9666	29.5797
WDFY1	0.93128	0.633565	0.390831	0.749847	0.429763	0.894804	1.00319	1.34478	1.52717	0.501974	3.05847	3.21338	1.01151	1.39956	1.57741	1.3086	0.119044	11.3542	9.40672	21.0238	7.47431	13.0993	13.0767	11.6544	15.3094	1.60509	1.37855	5.68725	0.650572	13.4073	8.70898	17.1477	9.19715	26.6415	9.87428	10.2925	2.60996	3.52331	16.7769	6.89838	26.4403	17.8947	6.17402	22.9533	9.16871	1.41528	7.12615	2.63184	4.3697
WNT5A	0	0	0	0	0	0	0	0	0	0	0	0	0	0	0	Not calculated	Not calculated	0	0	0	0.172782	0.130007	0	0	0.0666797	0.0255957	0.243385	1.56262	0.532314	0.0176585	0	0	0.099318	0	0.0653745	0	0	0	0	0.0407591	0	0	0	0.0808564	0	0	0	0.0645142	0
XRCC5	0.820828	0.718689	0.369322	0.623619	0.305365	1.86493	4.45287	3.23849	2.50014	1.30982	4.44993	5.34534	3.60636	1.88626	2.58184	2.46035	0.00919091	76.4806	82.676	132.18	65.9381	106.549	83.9807	69.3411	95.4317	40.1676	15.2086	51.7483	24.9789	88.9927	64.7331	130.886	78.0647	134.416	112.44	165.385	61.6625	43.1089	83.6857	194.291	126.537	168.776	113.066	181.273	142.457	38.3666	92.7009	61.5405	96.265
XRCC6	1.95083	2.09857	0.87661	1.81996	0.943033	9.66753	12.8386	12.1559	12.5498	6.58082	10.423	12.2386	11.9897	11.7999	11.7636	2.86465	1.37394e-05	120.839	166.31	241.623	141.34	171.098	165.803	126.875	202.062	98.2359	35.6176	110.842	53.8895	206.378	145.47	238.704	188.021	122.172	98.3182	295.377	52.4271	56.7297	113.183	271.74	176.141	223.814	161.616	243.249	150.853	54.3021	136.342	111.03	81.1397
ZBP1	0.0360711	0.0216375	0.00666581	0	0	0.0458941	0.501424	0.0648661	0.0178135	0.0690717	0.352401	0.678889	0.604019	0.019193	0	4.19222	0.19184	9.02196	14.3086	17.5101	10.477	18.58	19.9652	17.4775	12.6615	15.6054	6.62837	44.4194	8.37772	14.4999	9.43164	24.0808	29.9707	167.136	92.5995	83.1511	8.49377	111.26	162.178	61.1357	176.673	101.895	49.5224	117.24	79.3944	7.60815	21.9053	73.7669	38.2088
ZC3HAV1	0.283894	0.20476	0.137714	0.323437	0.125417	0.894413	1.81375	1.49393	2.47518	0.509646	2.52529	3.35529	1.47242	1.40566	1.86543	3.05006	0.0104999	25.582	29.4383	50.9219	19.9943	39.0918	35.8988	33.0098	32.5588	24.4102	8.54174	27.3927	12.3481	31.3988	21.2837	49.9753	41.3194	168.509	74.2145	47.6294	22.6665	33.8304	79.1904	31.7007	142.673	71.6232	37.2649	82.8268	53.4247	12.3857	113.711	482.713	22.8857
ZCCHC3	0.290463	0.358185	0.379663	0.173184	0.204256	0.978633	0.853501	1.46509	1.61936	0.480458	3.88103	2.96797	1.17945	1.01778	1.56164	2.5091	0.0676113	4.33777	5.79057	7.31709	7.25203	5.14176	3.83512	3.26917	7.52749	2.44232	1.53734	4.95917	0.760106	4.93621	4.53008	6.25714	5.78399	4.94333	3.38257	4.84415	2.18839	1.99653	4.58953	10.4625	4.47761	5.37188	3.70848	8.47591	4.38772	1.29604	4.4417	3.72821	2.283
ZDHHC5	0.715301	0.425073	0.614427	0.595559	0.260758	0.973468	1.09624	1.21571	0.935734	0.605128	2.54661	2.8221	1.0716	0.933973	1.22167	1.36188	0.0986351	13.579	16.6829	27.225	12.0716	22.2888	17.5126	12.7021	25.1207	12.4266	2.34002	9.91057	6.73768	20.9753	18.1373	31.8347	25.3509	19.0222	17.3183	23.1461	8.55503	9.04705	18.7744	19.6494	34.0774	29.9141	16.4853	41.2955	16.5865	5.08657	17.2951	12.0755	9.67427
ZNFX1	0.386172	0.254007	0.235305	0.372317	0.223261	0.760716	0.914478	1.19687	0.720125	0.249821	2.1647	1.76709	0.676859	0.973701	1.23445	1.85712	0.0450816	28.6248	28.2891	43.2628	15.6101	37.7721	30.3833	25.0445	30.1667	19.6528	7.70051	18.7869	9.59087	22.7816	19.2947	53.4657	35.1596	74.5778	57.8194	42.1492	10.486	34.6269	61.4326	32.5382	92.2793	61.8333	33.1036	66.117	24.9615	7.70488	84.2458	15.443	21.1022
[truncated: 144 more columns]

## Sheet: Supplementary Table S3
Supplementary Table S3. Transcriptome dada of COVID-19 and control
Cohorts	COVID-19 (N)	Control (N)	GEO accession	SRA study	Reference
Platelet	10	5	Uncertain	SRP262885	Manne et al. 2020
Peripheral blood mononuclear cells (PBMCs)	31	16	GSE179850	SRP327793	Togami et al. 2022
Lung	11	3	GSE182917	SRP334448	Wu et al. 2022
Frontal cortex of brain	22	10	GSE188847	SRP346150	Mavrikaki et al. 2022
Ventral midbrain	11	3	GSE174745	SRP320664	Gagliardi et al. 2021
Pooled human umbilical vein endothelial cells (pHUVECs)	15	5	GSE178331	SRP324430	Yang et al. 2024
Placenta	17	4	GSE181238	SRP330706	Gustafson et al. 2022
Cardiac microvascular endothelial cells (HCMEC)	7	7	GSE176479	SRP323404	Barrett et al. 2021
